# Supplementary material for: Integrative circRNA landscape of intrauterine adhesions: putative ceRNA axes and circRNA-associated splicing usage linked to contractility and immunity
Source: Front Mol Biosci. 2026 May 7;13:1763980. doi: 10.3389/fmolb.2026.1763980 (PMC13189722; doi:10.3389/fmolb.2026.1763980)
Supplement: Supplementary file 2 [file Supplementaryfile2.xlsx]

## Sheet: Table S1
Table S1: CircRNAs identified in endometrium.
CircRNA_ID	IUA1(SRPBM)	IUA2	IUA3	IUA4	IUA5	IUA6	IUA7	normal1	normal2	normal3	normal4	normal5	normal6	normal7	chr	start	end	len	name	strand	left.ss.region	left.ss.gene	right.ss.region	right.ss.gene	type	geneid	Symbol	Chr	GeneType	Description	circRNA.id	Species	circAltas_ID	hg38	hg19	circBase_ID	circBase_anno	circRNADb_ID	deepbase2_ID	circpedia2_ID
chr10_100923974_100926019_+	6.584	8.4	3.932	3.843	3.544	6.679	8.423	6.605	7.437	8.946	9.181	4.869	3.91	0	chr10	100923974	100926019	circRNA_1	2045	+	CDS	ENSG00000119906.13	CDS	ENSG00000119906.13	exonic	ENSG00000119906.13	SLF2	chr10	protein_coding	SMC5-SMC6 complex localization factor 2	chr10:100923975|100926019	human	hsa-SLF2_0001	chr10:100923975|100926019	chr10:102683732|102685776	hsa_circ_0006654	NM_018121|FAM178A	hsa_circ_21890	hsa-circRNA1063-21	HSA_CIRCpedia_84
chr10_100923974_100931078_+	0	3.6	0	2.562	2.362	2.672	0	2.642	0	0	0	0	2.607	2.623	chr10	100923974	100931078	circRNA_2	7104	+	CDS	ENSG00000119906.13	CDS	ENSG00000119906.13	exonic	ENSG00000119906.13	SLF2	chr10	protein_coding	SMC5-SMC6 complex localization factor 2	chr10:100923975|100931078	human	hsa-SLF2_0025	chr10:100923975|100931078	chr10:102683732|102690835	hsa_circ_0019538	NM_018121|FAM178A	-	hsa-circRNA1063-6	HSA_CIRCpedia_85
chr10_101667885_101676436_-	7.901	6	9.176	8.967	2.362	2.672	4.212	11.888	7.437	2.556	0	29.215	3.91	6.559	chr10	101667885	101676436	circRNA_3	8551	-	CDS	ENSG00000107829.15	CDS	ENSG00000107829.15	exonic	ENSG00000107829.15	FBXW4	chr10	protein_coding	F-box and WD repeat domain containing 4	chr10:101667886|101676436	human	hsa-FBXW4_0001	chr10:101667886|101676436	chr10:103427643|103436193	hsa_circ_0008362	NM_022039|FBXW4	hsa_circ_19957	hsa-circRNA9262-10	HSA_CIRCpedia_117
chr10_101672914_101676436_-	2.634	0	9.176	6.405	3.544	2.672	1.404	3.963	6.197	2.556	0	9.738	0	7.87	chr10	101672914	101676436	circRNA_4	3522	-	CDS	ENSG00000107829.15	CDS	ENSG00000107829.15	exonic	ENSG00000107829.15	FBXW4	chr10	protein_coding	F-box and WD repeat domain containing 4	chr10:101672915|101676436	human	hsa-FBXW4_0003	chr10:101672915|101676436	chr10:103432672|103436193	hsa_circ_0000255	NM_022039|FBXW4	hsa_circ_09101	hsa-circRNA9262-4	HSA_CIRCpedia_119
chr10_101792838_101810314_-	1.317	0	5.243	7.686	4.725	2.672	7.019	7.925	6.197	5.112	5.738	4.869	5.213	3.935	chr10	101792838	101810314	circRNA_5	17476	-	CDS	ENSG00000198408.14	CDS	ENSG00000198408.14	exonic	ENSG00000198408.14	OGA	chr10	protein_coding	O-GlcNAcase	chr10:101792839|101810314	human	hsa-MGEA5_0001	chr10:101792839|101810314	chr10:103552596|103570071	hsa_circ_0019607	NM_012215|MGEA5	hsa_circ_22458	hsa-circRNA9265-11	HSA_CIRCpedia_128
chr10_101792838_101813606_-	3.95	0	5.243	6.405	10.631	1.336	1.404	5.284	4.958	0	3.443	4.869	1.303	0	chr10	101792838	101813606	circRNA_6	20768	-	CDS	ENSG00000198408.14	CDS	ENSG00000198408.14	exonic	ENSG00000198408.14	OGA	chr10	protein_coding	O-GlcNAcase	chr10:101792839|101813606	human	hsa-MGEA5_0011	chr10:101792839|101813606	chr10:103552596|103573363	hsa_circ_0092433	NM_012215|MGEA5	hsa_circ_11235	hsa-circRNA9265-23	HSA_CIRCpedia_129
chr10_103438014_103438808_+	0	2.4	5.243	2.562	2.362	5.344	1.404	3.963	4.958	2.556	1.148	3.652	0	11.805	chr10	103438014	103438808	circRNA_7	794	+	CDS	ENSG00000148843.15	CDS	ENSG00000148843.15	exonic	ENSG00000148843.15	PDCD11	chr10	protein_coding	programmed cell death 11	chr10:103438015|103438808	human	hsa-PDCD11_0002	chr10:103438015|103438808	chr10:105197772|105198565	hsa_circ_0000258	NM_014976|PDCD11	hsa_circ_31661	hsa-circRNA1090-50	HSA_CIRCpedia_308
chr10_103622469_103661114_-	10.534	8.4	7.865	8.967	3.544	10.687	5.616	10.567	4.958	5.112	11.476	9.738	7.82	5.247	chr10	103622469	103661114	circRNA_8	38645	-	CDS	ENSG00000107957.16	CDS	ENSG00000107957.16	exonic	ENSG00000107957.16	SH3PXD2A	chr10	protein_coding	SH3 and PX domains 2A	chr10:103622470|103661114	human	hsa-SH3PXD2A_0001	chr10:103622470|103661114	chr10:105382227|105420872	hsa_circ_0005620	NM_014631|SH3PXD2A	-	hsa-circRNA9277-22	HSA_CIRCpedia_318
chr10_110881232_110890670_+	0	2.4	0	6.405	3.544	0	0	0	1.239	2.556	0	4.869	0	0	chr10	110881232	110890670	circRNA_9	9438	+	CDS	ENSG00000150593.18	CDS	ENSG00000150593.18	exonic	ENSG00000150593.18	PDCD4	chr10	protein_coding	programmed cell death 4	chr10:110881233|110890670	human	hsa-PDCD4_0004	chr10:110881233|110890670	chr10:112640991|112650428	hsa_circ_0092663	NM_145341|PDCD4	hsa_circ_28564	hsa-circRNA1107-6	HSA_CIRCpedia_389
chr10_110964124_110985765_+	10.534	0	5.243	12.81	14.174	5.344	0	14.53	12.395	10.224	4.59	6.086	10.427	5.247	chr10	110964124	110985765	circRNA_10	21641	+	five_prime_UTR	ENSG00000108061.12	CDS	ENSG00000108061.12	exonic	ENSG00000108061.12	SHOC2	chr10	protein_coding	SHOC2 leucine rich repeat scaffold protein	chr10:110964125|110985765	human	hsa-SHOC2_0002	chr10:110964125|110985765	chr10:112723883|112745523	hsa_circ_0020028	NM_007373|SHOC2	hsa_circ_07781	hsa-circRNA1108-9	HSA_CIRCpedia_392
chr10_112394917_112399004_+	0	2.4	0	0	7.087	2.672	0	2.642	2.479	0	0	0	0	0	chr10	112394917	112399004	circRNA_11	4087	+	CDS	ENSG00000197142.11	CDS	ENSG00000197142.11	exonic	ENSG00000197142.11	ACSL5	chr10	protein_coding	acyl-CoA synthetase long chain family member 5	chr10:112394918|112399004	human	hsa-ACSL5_0006	chr10:112394918|112399004	chr10:114154676|114158762	-	-	-	-	-
chr10_114959725_114974385_+	6.584	0	13.108	6.405	2.362	0	2.808	0	0	0	2.295	0	0	0	chr10	114959725	114974385	circRNA_12	14660	+	CDS	ENSG00000165832.6	CDS	ENSG00000165832.6	exonic	ENSG00000165832.6	TRUB1	chr10	protein_coding	TruB pseudouridine synthase family member 1	chr10:114959726|114974385	human	hsa-TRUB1_0002	chr10:114959726|114974385	chr10:116719485|116734144	hsa_circ_0020091	NM_139169|TRUB1	hsa_circ_05653	hsa-circRNA1119-3	HSA_CIRCpedia_482
chr10_115120184_115129535_+	73.74	6	45.878	26.901	16.537	6.679	19.655	11.888	4.958	10.224	0	41.387	3.91	3.935	chr10	115120184	115129535	circRNA_13	9351	+	CDS	ENSG00000107518.18	CDS	ENSG00000107518.18	exonic	ENSG00000107518.18	ATRNL1	chr10	protein_coding	attractin like 1	chr10:115120185|115129535	human	hsa-ATRNL1_0001	chr10:115120185|115129535	chr10:116879949|116889297	hsa_circ_0020093	NM_207303|ATRNL1	hsa_circ_07460	hsa-circRNA1120-18	HSA_CIRCpedia_484
chr10_117485952_117486478_-	5.267	1.2	11.797	7.686	3.544	5.344	7.019	5.284	2.479	0	2.295	4.869	3.91	0	chr10	117485952	117486478	circRNA_14	526	-	noncoding_exon	ENSG00000229847.9	noncoding_exon	ENSG00000229847.9	exonic	ENSG00000229847.9	EMX2OS	chr10	lncRNA	EMX2 opposite strand/antisense RNA	chr10:117485953|117486478	human	hsa-EMX2OS_0001	chr10:117485953|117486478	chr10:119245464|119245989	hsa_circ_0092829	ENST00000424371.2|EMX2OS	-	hsa-circRNA9303	-
chr10_11997671_12014184_-	1.317	9.6	14.419	2.562	0	6.679	0	9.246	6.197	2.556	0	13.39	0	2.623	chr10	11997671	12014184	circRNA_15	16513	-	CDS	ENSG00000151461.20	CDS	ENSG00000151461.20	exonic	ENSG00000151461.20	UPF2	chr10	protein_coding	UPF2 regulator of nonsense mediated mRNA decay	chr10:11997672|12014184	human	hsa-UPF2_0018	chr10:11997672|12014184	chr10:12039671|12056183	hsa_circ_0000213	NM_015542|UPF2	hsa_circ_05421	hsa-circRNA9049-37	HSA_CIRCpedia_540
chr10_12081471_12094271_+	5.267	4.8	1.311	0	0	4.008	2.808	0	1.239	2.556	2.295	0	2.607	7.87	chr10	12081471	12094271	circRNA_16	12800	+	CDS	ENSG00000181192.12	CDS	ENSG00000181192.12	exonic	ENSG00000181192.12	DHTKD1	chr10	protein_coding	dehydrogenase E1 and transketolase domain containing 1	chr10:12081472|12094271	human	hsa-DHTKD1_0004	chr10:12081472|12094271	chr10:12123471|12136270	hsa_circ_0004630	NM_018706|DHTKD1	hsa_circ_13965	hsa-circRNA851-73	HSA_CIRCpedia_602
chr10_121538591_121565704_-	1.317	1.2	0	7.686	2.362	5.344	4.212	5.284	2.479	0	0	8.521	5.213	9.182	chr10	121538591	121565704	circRNA_17	27113	-	CDS	ENSG00000066468.24	CDS	ENSG00000066468.24	exonic	ENSG00000066468.24	FGFR2	chr10	protein_coding	fibroblast growth factor receptor 2	chr10:121538592|121565704	human	hsa-FGFR2_0001	chr10:121538592|121565704	chr10:123298106|123325218	hsa_circ_0092984	NM_022970|FGFR2	hsa_circ_26624	hsa-circRNA9316-8	HSA_CIRCpedia_746
chr10_124038514_124046724_-	0	3.6	0	1.281	2.362	6.679	0	0	2.479	0	0	3.652	0	0	chr10	124038514	124046724	circRNA_18	8210	-	CDS	ENSG00000182022.18	five_prime_UTR	ENSG00000182022.18	exonic	ENSG00000182022.18	CHST15	chr10	protein_coding	carbohydrate sulfotransferase 15	chr10:124038515|124046724	human	hsa-CHST15_0003	chr10:124038515|124046724	chr10:125798031|125806240	hsa_circ_0000264	NM_015892|CHST15	hsa_circ_06138	hsa-circRNA9323-3	HSA_CIRCpedia_813
chr10_124635391_124638109_-	0	0	5.243	1.281	4.725	2.672	0	0	2.479	0	0	0	6.517	0	chr10	124635391	124638109	circRNA_19	2718	-	intron	ENSG00000258539.1	intron	ENSG00000258539.1	intron-only	ENSG00000258539.1	RP11-12J10.3	chr10	protein_coding	--	chr10:124635392|124638109	human	hsa-RP11-12J10_0003	chr10:124635392|124638109	chr10:126323961|126326678	-	-	-	-	-
chr10_124681606_124682379_-	14.485	6	10.487	12.81	14.174	4.008	11.231	7.925	8.676	11.502	11.476	7.304	7.82	7.87	chr10	124681606	124682379	circRNA_20	773	-	three_prime_UTR	ENSG00000258539.1	three_prime_UTR	ENSG00000258539.1	exonic	ENSG00000258539.1	RP11-12J10.3	chr10	protein_coding	--	chr10:124681607|124682379	human	hsa-FAM53B_0001	chr10:124681607|124682379	chr10:126370176|126370948	hsa_circ_0000267	NM_014661|FAM53B	hsa_circ_29814	hsa-circRNA9326-3	HSA_CIRCpedia_826
chr10_124942456_124943307_+	1.317	3.6	2.622	1.281	2.362	4.008	0	3.963	0	6.39	8.033	0	2.607	1.312	chr10	124942456	124943307	circRNA_21	851	+	noncoding_exon	ENSG00000249456.1	CDS	ENSG00000019995.6	exonic	ENSG00000249456.1	RP11-298J20.4	chr10	lncRNA	--	chr10:124942457|124943307	human	hsa-ZRANB1_0001	chr10:124942457|124943307	chr10:126631026|126631876	hsa_circ_0000268	NM_017580|ZRANB1	hsa_circ_29422	hsa-circRNA1145-9	HSA_CIRCpedia_181134
chr10_125038996_125111093_-	1.317	3.6	0	0	0	0	9.827	5.284	0	0	1.148	6.086	5.213	0	chr10	125038996	125111093	circRNA_22	72097	-	CDS	ENSG00000175029.17	five_prime_UTR	ENSG00000175029.17	exonic	ENSG00000175029.17	CTBP2	chr10	protein_coding	C-terminal binding protein 2	chr10:125038997|125111093	human	hsa-CTBP2_0002	chr10:125038997|125111093	chr10:126727566|126799662	hsa_circ_0005418	NM_001083914|CTBP2	hsa_circ_14392	hsa-circRNA9327-3	HSA_CIRCpedia_853
chr10_126970701_126990603_+	2.634	7.2	3.932	5.124	2.362	5.344	1.404	0	9.916	7.668	3.443	4.869	1.303	7.87	chr10	126970701	126990603	circRNA_23	19902	+	CDS	ENSG00000150760.13	CDS	ENSG00000150760.13	exonic	ENSG00000150760.13	DOCK1	chr10	protein_coding	dedicator of cytokinesis 1	chr10:126970702|126990603	human	hsa-DOCK1_0009	chr10:126970702|126990603	chr10:128768966|128788867	hsa_circ_0007142	NM_001380|DOCK1	hsa_circ_03703	hsa-circRNA1152-63	HSA_CIRCpedia_896
chr10_126970701_127000307_+	1.317	4.8	14.419	6.405	11.812	10.687	5.616	5.284	9.916	17.892	9.181	9.738	16.943	3.935	chr10	126970701	127000307	circRNA_24	29606	+	CDS	ENSG00000150760.13	CDS	ENSG00000150760.13	exonic	ENSG00000150760.13	DOCK1	chr10	protein_coding	dedicator of cytokinesis 1	chr10:126970702|127000307	human	hsa-DOCK1_0022	chr10:126970702|127000307	chr10:128768966|128798571	hsa_circ_0002669	NM_001380|DOCK1	hsa_circ_29361	hsa-circRNA1152-76	HSA_CIRCpedia_899
chr10_126970701_127127764_+	0	14.399	0	0	8.268	0	0	2.642	4.958	5.112	1.148	6.086	2.607	9.182	chr10	126970701	127127764	circRNA_25	157063	+	CDS	ENSG00000150760.13	CDS	ENSG00000150760.13	exonic	ENSG00000150760.13	DOCK1	chr10	protein_coding	dedicator of cytokinesis 1	chr10:126970702|127127764	human	hsa-DOCK1_0035	chr10:126970702|127127764	chr10:128768966|128926028	hsa_circ_0020397	NM_001380|DOCK1	hsa_circ_02581	hsa-circRNA1152-134	HSA_CIRCpedia_909
chr10_15816834_15847943_-	10.534	11.999	17.041	12.81	0	6.679	9.827	11.888	4.958	6.39	13.771	0	7.82	6.559	chr10	15816834	15847943	circRNA_26	31109	-	CDS	ENSG00000148481.14	CDS	ENSG00000148481.14	exonic	ENSG00000148481.14	MINDY3	chr10	protein_coding	MINDY lysine 48 deubiquitinase 3	chr10:15816835|15847943	human	hsa-FAM188A_0002	chr10:15816835|15847943	chr10:15858834|15889942	hsa_circ_0000219	NM_024948|FAM188A	hsa_circ_12109	hsa-circRNA9064-11	HSA_CIRCpedia_1117
chr10_17157440_17168917_-	3.95	3.6	39.324	3.843	0	1.336	0	3.963	2.479	0	3.443	2.435	0	1.312	chr10	17157440	17168917	circRNA_27	11477	-	CDS	ENSG00000107614.22	CDS	ENSG00000107614.22	exonic	ENSG00000107614.22	TRDMT1	chr10	protein_coding	tRNA aspartic acid methyltransferase 1	chr10:17157441|17168917	human	hsa-TRDMT1_0004	chr10:17157441|17168917	chr10:17199440|17210916	hsa_circ_0093229	NM_004412|TRDMT1	hsa_circ_11790	hsa-circRNA9067-4	HSA_CIRCpedia_1134
chr10_179993_221356_+	0	1.2	2.622	2.562	0	0	0	14.53	0	2.556	4.59	2.435	1.303	2.623	chr10	179993	221356	circRNA_28	41363	+	five_prime_UTR	ENSG00000015171.20	CDS	ENSG00000015171.20	exonic	ENSG00000015171.20	ZMYND11	chr10	protein_coding	zinc finger MYND-type containing 11	chr10:179994|221356	human	hsa-ZMYND11_0002	chr10:179994|221356	chr10:225934|267296	hsa_circ_0008225	NM_006624|ZMYND11	hsa_circ_27970	hsa-circRNA828-14	HSA_CIRCpedia_1234
chr10_24937183_24942436_-	3.95	0	3.932	0	2.362	0	0	2.642	0	1.278	0	0	2.607	0	chr10	24937183	24942436	circRNA_29	5253	-	CDS	ENSG00000099256.19	CDS	ENSG00000099256.19	exonic	ENSG00000099256.19	PRTFDC1	chr10	protein_coding	phosphoribosyl transferase domain containing 1	chr10:24937184|24942436	human	hsa-PRTFDC1_0002	chr10:24937184|24942436	chr10:25226113|25231365	hsa_circ_0017995	NM_020200|PRTFDC1	hsa_circ_13822	hsa-circRNA9082-1	HSA_CIRCpedia_1281
chr10_29459223_29459837_-	0	0	10.487	7.686	7.087	12.023	0	0	11.155	0	0	0	3.91	0	chr10	29459223	29459837	circRNA_30	614	-	intron	ENSG00000197321.15	intron	ENSG00000197321.15	intron-only	ENSG00000197321.15	SVIL	chr10	protein_coding	supervillin	chr10:29459224|29459837	human	hsa-SVIL-AS1_0001	chr10:29459224|29459837	chr10:29748153|29748766	-	-	-	-	-
chr10_30196824_30205725_+	5.267	3.6	6.554	5.124	7.087	6.679	0	0	0	7.668	2.295	0	1.303	0	chr10	30196824	30205725	circRNA_31	8901	+	intergenic;	--	intergenic;	--	intergenic	--	--	--	--	--	chr10:30196825|30205725	human	hsa-intergenic_000153	chr10:30196825|30205725	chr10:30485754|30494654	-	-	-	-	-
chr10_31373017_31387798_+	21.069	2.4	0	0	0	5.344	5.616	0	2.479	3.834	0	0	2.607	1.312	chr10	31373017	31387798	circRNA_32	14781	+	CDS	ENSG00000148516.23	noncoding_exon	ENSG00000148516.23	exonic	ENSG00000148516.23	ZEB1	chr10	protein_coding	zinc finger E-box binding homeobox 1	chr10:31373018|31387798	human	hsa-ZEB1_0019	chr10:31373018|31387798	chr10:31661947|31676727	hsa_circ_0003793	NM_001128128|ZEB1	-	hsa-circRNA897-16	HSA_CIRCpedia_1450
chr10_31373017_31461237_+	6.584	0	11.797	10.248	0	2.672	0	0	3.718	0	5.738	13.39	5.213	3.935	chr10	31373017	31461237	circRNA_33	88220	+	CDS	ENSG00000148516.23	CDS	ENSG00000148516.23	exonic	ENSG00000148516.23	ZEB1	chr10	protein_coding	zinc finger E-box binding homeobox 1	chr10:31373018|31461237	human	hsa-ZEB1_0010	chr10:31373018|31461237	chr10:31661947|31750166	hsa_circ_0000230	NM_030751|ZEB1	-	hsa-circRNA897-6	HSA_CIRCpedia_1451
chr10_31373017_31502509_+	2.634	0	0	0	0	0	1.404	6.605	4.958	0	2.295	0	2.607	0	chr10	31373017	31502509	circRNA_34	129492	+	CDS	ENSG00000148516.23	CDS	ENSG00000148516.23	exonic	ENSG00000148516.23	ZEB1	chr10	protein_coding	zinc finger E-box binding homeobox 1	chr10:31373018|31502509	human	hsa-ZEB1_0005	chr10:31373018|31502509	chr10:31661947|31791437	hsa_circ_0004126	NM_001128128|ZEB1	hsa_circ_12708	hsa-circRNA897-5	HSA_CIRCpedia_1452
chr10_31461036_31502509_+	3.95	0	0	2.562	1.181	4.008	0	0	2.479	3.834	0	0	0	0	chr10	31461036	31502509	circRNA_35	41473	+	CDS	ENSG00000148516.23	CDS	ENSG00000148516.23	exonic	ENSG00000148516.23	ZEB1	chr10	protein_coding	zinc finger E-box binding homeobox 1	chr10:31461037|31502509	human	hsa-ZEB1_0001	chr10:31461037|31502509	chr10:31749966|31791437	hsa_circ_0004907	NM_001128128|ZEB1	hsa_circ_21739	hsa-circRNA897-10	HSA_CIRCpedia_1460
chr10_31908171_31910563_-	9.217	13.199	64.23	28.182	29.53	28.053	21.058	25.097	58.256	23.004	45.904	20.694	23.46	28.858	chr10	31908171	31910563	circRNA_36	2392	-	CDS	ENSG00000165322.18	five_prime_UTR	ENSG00000165322.18	exonic	ENSG00000165322.18	ARHGAP12	chr10	protein_coding	Rho GTPase activating protein 12	chr10:31908172|31910563	human	hsa-ARHGAP12_0031	chr10:31908172|31910563	chr10:32197100|32199491	hsa_circ_0000231	NM_018287|ARHGAP12	hsa_circ_27235	hsa-circRNA9097-12	HSA_CIRCpedia_1491
chr10_32451591_32474023_+	3.95	2.4	15.73	0	0	2.672	0	0	2.479	6.39	0	1.217	0	2.623	chr10	32451591	32474023	circRNA_37	22432	+	five_prime_UTR	ENSG00000216937.13	CDS	ENSG00000216937.13	exonic	ENSG00000216937.13	CCDC7	chr10	protein_coding	coiled-coil domain containing 7	chr10:32451592|32474023	human	hsa-CCDC7_0003	chr10:32451592|32474023	chr10:32740520|32762951	hsa_circ_0093546	NM_145023|CCDC7	hsa_circ_21838	hsa-circRNA899-14	HSA_CIRCpedia_1512
chr10_32451591_32481782_+	5.267	0	1.311	0	1.181	1.336	2.808	2.642	2.479	0	2.295	0	1.303	0	chr10	32451591	32481782	circRNA_38	30191	+	five_prime_UTR	ENSG00000216937.13	noncoding_exon	ENSG00000216937.13	exonic	ENSG00000216937.13	CCDC7	chr10	protein_coding	coiled-coil domain containing 7	chr10:32451592|32481782	human	hsa-CCDC7_0044	chr10:32451592|32481782	chr10:32740520|32770710	hsa_circ_0093547	NM_145023|CCDC7	-	hsa-circRNA899-11	-
chr10_32543299_32584304_+	25.019	33.598	28.838	43.554	12.993	14.695	12.635	14.53	57.016	14.058	24.1	10.956	10.427	27.546	chr10	32543299	32584304	circRNA_39	41005	+	CDS	ENSG00000216937.13	CDS	ENSG00000216937.13	exonic	ENSG00000216937.13	CCDC7	chr10	protein_coding	coiled-coil domain containing 7	chr10:32543300|32584304	human	hsa-AL356053_0020	chr10:32543300|32584304	chr10:32832228|32873232	hsa_circ_0000233	NM_145023|CCDC7	-	hsa-circRNA899-2	-
chr10_32565557_32584304_+	3.95	8.4	0	2.562	7.087	2.672	0	3.963	4.958	0	0	7.304	0	5.247	chr10	32565557	32584304	circRNA_40	18747	+	CDS	ENSG00000216937.13	CDS	ENSG00000216937.13	exonic	ENSG00000216937.13	CCDC7	chr10	protein_coding	coiled-coil domain containing 7	chr10:32565558|32584304	human	hsa-AL356053_0021	chr10:32565558|32584304	chr10:32854486|32873232	hsa_circ_0008679	NM_145023|CCDC7	-	hsa-circRNA899-8	-
chr10_33254027_33270856_-	0	0	0	0	2.362	0	5.616	0	1.239	2.556	1.148	2.435	2.607	6.559	chr10	33254027	33270856	circRNA_41	16829	-	CDS	ENSG00000099250.18	CDS	ENSG00000099250.18	exonic	ENSG00000099250.18	NRP1	chr10	protein_coding	neuropilin 1	chr10:33254028|33270856	human	-	-	chr10:33542956|33559784	hsa_circ_0002169	NM_003873|NRP1	hsa_circ_01086	hsa-circRNA9101-2	HSA_CIRCpedia_1529
chr10_34269656_34284245_-	1.317	2.4	1.311	2.562	0	8.015	0	1.321	2.479	0	4.59	4.869	0	0	chr10	34269656	34284245	circRNA_42	14589	-	CDS	ENSG00000148498.16	CDS	ENSG00000148498.16	exonic	ENSG00000148498.16	PARD3	chr10	protein_coding	par-3 family cell polarity regulator	chr10:34269657|34284245	human	hsa-PARD3_0001	chr10:34269657|34284245	chr10:34558585|34573173	hsa_circ_0018168	NM_019619|PARD3	hsa_circ_10311	hsa-circRNA9102-43	HSA_CIRCpedia_1534
chr10_34331116_34360259_-	3.95	2.4	3.932	0	0	0	0	2.642	0	0	0	0	0	2.623	chr10	34331116	34360259	circRNA_43	29143	-	CDS	ENSG00000148498.16	CDS	ENSG00000148498.16	exonic	ENSG00000148498.16	PARD3	chr10	protein_coding	par-3 family cell polarity regulator	chr10:34331117|34360259	human	hsa-PARD3_0009	chr10:34331117|34360259	chr10:34620045|34649187	hsa_circ_0002487	NM_019619|PARD3	hsa_circ_21806	hsa-circRNA9102-18	HSA_CIRCpedia_1549
chr10_43154896_43158931_+	13.168	9.6	5.243	1.281	7.087	2.672	1.404	2.642	9.916	1.278	5.738	0	1.303	3.935	chr10	43154896	43158931	circRNA_44	4035	+	five_prime_UTR	ENSG00000169826.8	CDS	ENSG00000169826.8	exonic	ENSG00000169826.8	CSGALNACT2	chr10	protein_coding	chondroitin sulfate N-acetylgalactosaminyltransferase 2	chr10:43154897|43158931	human	hsa-CSGALNACT2_0003	chr10:43154897|43158931	chr10:43650345|43654379	hsa_circ_0000236	NM_018590|CSGALNACT2	hsa_circ_25052	hsa-circRNA916-8	HSA_CIRCpedia_1661
chr10_43154896_43176032_+	5.267	2.4	0	5.124	14.174	1.336	1.404	0	2.479	1.278	2.295	2.435	5.213	5.247	chr10	43154896	43176032	circRNA_45	21136	+	five_prime_UTR	ENSG00000169826.8	CDS	ENSG00000169826.8	exonic	ENSG00000169826.8	CSGALNACT2	chr10	protein_coding	chondroitin sulfate N-acetylgalactosaminyltransferase 2	chr10:43154897|43176032	human	hsa-CSGALNACT2_0012	chr10:43154897|43176032	chr10:43650345|43671480	hsa_circ_0093655	ENST00000374466.3|CSGALNACT2	hsa_circ_18848	hsa-circRNA916-9	HSA_CIRCpedia_1663
chr10_45939360_45962994_-	0	2.4	10.487	8.967	0	2.672	0	9.246	0	0	5.738	6.086	5.213	0	chr10	45939360	45962994	circRNA_46	23634	-	intron	ENSG00000239883.8	noncoding_exon	ENSG00000239883.8	exon-intron	ENSG00000239883.8	PARGP1	chr10	transcribed_unprocessed_pseudogene	poly(ADP-ribose) glycohydrolase pseudogene 1	chr10:45939361|45962994	human	hsa-PARGP1_0001	chr10:45939361|45962994	chr10:51632845|51656467	-	-	-	-	-
chr10_45975453_45988847_+	11.851	0	6.554	0	3.544	2.672	0	5.284	1.239	1.278	2.295	9.738	3.91	0	chr10	45975453	45988847	circRNA_47	13394	+	CDS	ENSG00000265354.4	CDS	ENSG00000265354.4	exonic	ENSG00000265354.4	TIMM23	chr10	protein_coding	translocase of inner mitochondrial membrane 23	chr10:45975454|45988847	human	hsa-TIMM23_0002	chr10:45975454|45988847	chr10:51606987|51620381	-	-	-	-	-
chr10_4830674_4908420_+	2.634	6	6.554	0	1.181	12.023	0	3.963	0	5.112	0	0	0	0	chr10	4830674	4908420	circRNA_48	77746	+	CDS	ENSG00000165568.18	intergenic;	--	intergenic	ENSG00000165568.18	AKR1E2	chr10	protein_coding	aldo-keto reductase family 1 member E2	chr10:4830675|4908420	human	hsa-AKR1C6P_0002	chr10:4830675|4908420	chr10:4872867|4950612	hsa_circ_0093688	ENST00000298375.7|AKR1E2	-	hsa-circRNA834-26	-
chr10_4830674_4909606_+	1.317	7.2	0	0	2.362	0	2.808	3.963	2.479	1.278	3.443	0	3.91	6.559	chr10	4830674	4909606	circRNA_49	78932	+	CDS	ENSG00000165568.18	intergenic;	--	intergenic	ENSG00000165568.18	AKR1E2	chr10	protein_coding	aldo-keto reductase family 1 member E2	chr10:4830675|4909606	human	hsa-AKR1C6P_0001	chr10:4830675|4909606	chr10:4872867|4951798	hsa_circ_0093689	ENST00000298375.7|AKR1E2	-	hsa-circRNA834-34	-
chr10_48401611_48410168_+	5.267	1.2	44.568	8.967	3.544	4.008	4.212	6.605	7.437	3.834	5.738	12.173	2.607	23.611	chr10	48401611	48410168	circRNA_50	8557	+	five_prime_UTR	ENSG00000107643.16	CDS	ENSG00000107643.16	exonic	ENSG00000107643.16	MAPK8	chr10	protein_coding	mitogen-activated protein kinase 8	chr10:48401612|48410168	human	hsa-MAPK8_0001	chr10:48401612|48410168	chr10:49609655|49618211	hsa_circ_0002968	NM_002750|MAPK8	hsa_circ_06767	hsa-circRNA924-8	HSA_CIRCpedia_1733
chr10_49915916_49935142_-	1.317	2.4	14.419	7.686	10.631	5.344	0	7.925	9.916	3.834	8.033	4.869	23.46	3.935	chr10	49915916	49935142	circRNA_51	19226	-	CDS	ENSG00000227345.9	CDS	ENSG00000227345.9	exonic	ENSG00000227345.9	PARG	chr10	protein_coding	poly(ADP-ribose) glycohydrolase	chr10:49915917|49935142	human	hsa-PARG_0001	chr10:49915917|49935142	chr10:51123963|51364706	-	-	-	-	-
chr10_50433475_50590247_-	6.584	2.4	9.176	1.281	0	0	0	6.605	0	3.834	0	0	1.303	2.623	chr10	50433475	50590247	circRNA_52	156772	-	five_prime_UTR	ENSG00000198964.14	five_prime_UTR	ENSG00000198964.14	exonic	ENSG00000198964.14	SGMS1	chr10	protein_coding	sphingomyelin synthase 1	chr10:50433476|50590247	human	hsa-SGMS1_0007	chr10:50433476|50590247	chr10:52193236|52350007	hsa_circ_0018401	NM_147156|SGMS1	-	hsa-circRNA9132-11	HSA_CIRCpedia_1811
chr10_5699524_5714207_+	3.95	10.799	9.176	3.843	1.181	4.008	2.808	0	3.718	5.112	4.59	0	10.427	5.247	chr10	5699524	5714207	circRNA_53	14683	+	five_prime_UTR	ENSG00000108021.20	CDS	ENSG00000108021.20	exonic	ENSG00000108021.20	TASOR2	chr10	protein_coding	transcription activation suppressor family member 2	chr10:5699525|5714207	human	hsa-FAM208B_0017	chr10:5699525|5714207	chr10:5741488|5756170	hsa_circ_0000209	NM_017782|FAM208B	-	hsa-circRNA837-10	-
chr10_5773841_5800705_-	0	2.4	5.243	5.124	3.544	2.672	0	2.642	4.958	7.668	5.738	3.652	1.303	3.935	chr10	5773841	5800705	circRNA_54	26864	-	CDS	ENSG00000057608.17	CDS	ENSG00000057608.17	exonic	ENSG00000057608.17	GDI2	chr10	protein_coding	GDP dissociation inhibitor 2	chr10:5773842|5800705	human	hsa-GDI2_0005	chr10:5773842|5800705	chr10:5815805|5842668	hsa_circ_0017586	NM_001494|GDI2	hsa_circ_25394	hsa-circRNA9039-14	HSA_CIRCpedia_1857
chr10_5785141_5800705_-	2.634	3.6	15.73	6.405	12.993	8.015	5.616	7.925	7.437	5.112	8.033	3.652	2.607	5.247	chr10	5785141	5800705	circRNA_55	15564	-	CDS	ENSG00000057608.17	CDS	ENSG00000057608.17	exonic	ENSG00000057608.17	GDI2	chr10	protein_coding	GDP dissociation inhibitor 2	chr10:5785142|5800705	human	hsa-GDI2_0004	chr10:5785142|5800705	chr10:5827105|5842668	hsa_circ_0005379	NM_001494|GDI2	hsa_circ_23352	hsa-circRNA9039-5	HSA_CIRCpedia_1858
chr10_5794884_5800705_-	7.901	7.2	11.797	8.967	8.268	16.031	9.827	5.284	3.718	8.946	6.886	8.521	3.91	10.494	chr10	5794884	5800705	circRNA_56	5821	-	CDS	ENSG00000057608.17	CDS	ENSG00000057608.17	exonic	ENSG00000057608.17	GDI2	chr10	protein_coding	GDP dissociation inhibitor 2	chr10:5794885|5800705	human	hsa-GDI2_0003	chr10:5794885|5800705	chr10:5836848|5842668	hsa_circ_0002665	NM_001494|GDI2	hsa_circ_14735	hsa-circRNA9039-1	HSA_CIRCpedia_1864
chr10_63380317_63409988_-	3.95	0	0	2.562	5.906	0	0	0	2.479	5.112	1.148	0	0	0	chr10	63380317	63409988	circRNA_57	29671	-	CDS	ENSG00000171988.19	intron	ENSG00000171988.19	exon-intron	ENSG00000171988.19	JMJD1C	chr10	protein_coding	jumonji domain containing 1C	chr10:63380318|63409988	human	hsa-JMJD1C_0090	chr10:63380318|63409988	chr10:65140078|65169748	hsa_circ_0005144	NM_032776|JMJD1C	-	hsa-circRNA9148-4	-
chr10_63448450_63448857_-	1.317	2.4	3.932	1.281	2.362	0	0	1.321	1.239	3.834	2.295	0	3.91	3.935	chr10	63448450	63448857	circRNA_58	407	-	intron	ENSG00000171988.19	intron	ENSG00000171988.19	intron-only	ENSG00000171988.19	JMJD1C	chr10	protein_coding	jumonji domain containing 1C	chr10:63448451|63448857	human	hsa-JMJD1C_0089	chr10:63448451|63448857	chr10:65208211|65208617	hsa_circ_0093870	NM_032776|JMJD1C	-	-	-
chr10_67954594_68014186_-	0	2.4	0	3.843	2.362	4.008	2.808	6.605	2.479	0	0	0	0	1.312	chr10	67954594	68014186	circRNA_59	59592	-	CDS	ENSG00000148634.16	CDS	ENSG00000148634.16	exonic	ENSG00000148634.16	HERC4	chr10	protein_coding	HECT and RLD domain containing E3 ubiquitin protein ligase 4	chr10:67954595|68014186	human	hsa-HERC4_0028	chr10:67954595|68014186	chr10:69714352|69773943	hsa_circ_0018478	NM_022079|HERC4	hsa_circ_31775	hsa-circRNA9154-52	HSA_CIRCpedia_1983
chr10_67966682_68014186_-	5.267	2.4	0	3.843	7.087	8.015	1.404	3.963	4.958	7.668	0	0	5.213	5.247	chr10	67966682	68014186	circRNA_60	47504	-	CDS	ENSG00000148634.16	CDS	ENSG00000148634.16	exonic	ENSG00000148634.16	HERC4	chr10	protein_coding	HECT and RLD domain containing E3 ubiquitin protein ligase 4	chr10:67966683|68014186	human	hsa-HERC4_0002	chr10:67966683|68014186	chr10:69726440|69773943	hsa_circ_0093906	NM_022079|HERC4	hsa_circ_10804	hsa-circRNA9154-13	HSA_CIRCpedia_1987
chr10_68025545_68044563_-	3.95	1.2	2.622	0	3.544	6.679	1.404	0	0	1.278	0	1.217	0	2.623	chr10	68025545	68044563	circRNA_61	19018	-	CDS	ENSG00000148634.16	CDS	ENSG00000148634.16	exonic	ENSG00000148634.16	HERC4	chr10	protein_coding	HECT and RLD domain containing E3 ubiquitin protein ligase 4	chr10:68025546|68044563	human	hsa-HERC4_0001	chr10:68025546|68044563	chr10:69785303|69804320	hsa_circ_0007113	NM_022079|HERC4	hsa_circ_25564	hsa-circRNA9154-42	HSA_CIRCpedia_2008
chr10_68468122_68470163_-	2.634	3.6	20.973	11.529	15.356	6.679	0	3.963	16.113	3.834	12.624	10.956	15.64	0	chr10	68468122	68470163	circRNA_62	2041	-	CDS	ENSG00000138346.15	CDS	ENSG00000138346.15	exonic	ENSG00000138346.15	DNA2	chr10	protein_coding	DNA replication helicase/nuclease 2	chr10:68468123|68470163	human	hsa-DNA2_0001	chr10:68468123|68470163	chr10:70227880|70229920	hsa_circ_0006151	NM_001080449|DNA2	hsa_circ_07413	hsa-circRNA9158-45	HSA_CIRCpedia_2076
chr10_68644697_68647005_+	11.851	13.199	28.838	17.934	15.356	12.023	7.019	14.53	22.311	11.502	13.771	18.259	6.517	11.805	chr10	68644697	68647005	circRNA_63	2308	+	CDS	ENSG00000138336.9	CDS	ENSG00000138336.9	exonic	ENSG00000138336.9	TET1	chr10	protein_coding	tet methylcytosine dioxygenase 1	chr10:68644698|68647005	human	hsa-TET1_0005	chr10:68644698|68647005	chr10:70404455|70406762	hsa_circ_0093996	NM_030625|TET1	hsa_circ_20741	hsa-circRNA948-2	HSA_CIRCpedia_2088
chr10_68753851_68791341_+	0	2.4	9.176	0	0	2.672	0	0	0	0	2.295	4.869	5.213	0	chr10	68753851	68791341	circRNA_64	37490	+	CDS	ENSG00000060339.14	three_prime_UTR	ENSG00000060339.14	exonic	ENSG00000060339.14	CCAR1	chr10	protein_coding	cell division cycle and apoptosis regulator 1	chr10:68753852|68791341	human	hsa-CCAR1_0093	chr10:68753852|68791341	chr10:70513609|70551098	hsa_circ_0094023	ENST00000265872.6|CCAR1	-	-	-
chr10_7220410_7285954_-	3.95	0	0	8.967	5.906	5.344	7.019	0	0	0	0	1.217	0	1.312	chr10	7220410	7285954	circRNA_65	65544	-	CDS	ENSG00000198879.13	CDS	ENSG00000198879.13	exonic	ENSG00000198879.13	SFMBT2	chr10	protein_coding	Scm like with four mbt domains 2	chr10:7220411|7285954	human	hsa-SFMBT2_0011	chr10:7220411|7285954	chr10:7262373|7327916	hsa_circ_0017628	NM_001029880|SFMBT2	hsa_circ_31835	hsa-circRNA9043-40	HSA_CIRCpedia_2258
chr10_7243557_7285954_-	34.236	11.999	27.527	15.372	3.544	13.359	12.635	10.567	13.634	2.556	5.738	14.607	14.337	9.182	chr10	7243557	7285954	circRNA_66	42397	-	CDS	ENSG00000198879.13	CDS	ENSG00000198879.13	exonic	ENSG00000198879.13	SFMBT2	chr10	protein_coding	Scm like with four mbt domains 2	chr10:7243558|7285954	human	hsa-SFMBT2_0001	chr10:7243558|7285954	chr10:7285520|7327916	hsa_circ_0017636	NM_001029880|SFMBT2	hsa_circ_21661	hsa-circRNA9043-51	HSA_CIRCpedia_2266
chr10_7276891_7285954_-	18.435	6	7.865	23.058	14.174	10.687	19.655	31.702	19.832	21.726	14.919	7.304	18.247	13.117	chr10	7276891	7285954	circRNA_67	9063	-	CDS	ENSG00000198879.13	CDS	ENSG00000198879.13	exonic	ENSG00000198879.13	SFMBT2	chr10	protein_coding	Scm like with four mbt domains 2	chr10:7276892|7285954	human	hsa-SFMBT2_0003	chr10:7276892|7285954	chr10:7318854|7327916	hsa_circ_0000211	NM_001018039|SFMBT2	hsa_circ_20556	hsa-circRNA9043-29	HSA_CIRCpedia_2276
chr10_74838682_74843478_+	9.217	7.2	0	2.562	2.362	5.344	5.616	0	2.479	2.556	0	3.652	0	2.623	chr10	74838682	74843478	circRNA_68	4796	+	five_prime_UTR	ENSG00000156650.14	CDS	ENSG00000156650.14	exonic	ENSG00000156650.14	KAT6B	chr10	protein_coding	lysine acetyltransferase 6B	chr10:74838683|74843478	human	hsa-KAT6B_0011	chr10:74838683|74843478	chr10:76598441|76603236	hsa_circ_0005164	NM_012330|KAT6B	hsa_circ_06825	hsa-circRNA993-5	HSA_CIRCpedia_2452
chr10_74969659_74989112_+	11.851	0	0	11.529	7.087	8.015	0	9.246	0	8.946	1.148	23.128	3.91	1.312	chr10	74969659	74989112	circRNA_69	19453	+	CDS	ENSG00000156650.14	CDS	ENSG00000156650.14	exonic	ENSG00000156650.14	KAT6B	chr10	protein_coding	lysine acetyltransferase 6B	chr10:74969660|74989112	human	hsa-KAT6B_0001	chr10:74969660|74989112	chr10:76729418|76748870	hsa_circ_0094190	NM_012330|KAT6B	hsa_circ_08340	hsa-circRNA993-1	HSA_CIRCpedia_2454
chr10_77853353_77854370_-	1.317	0	2.622	2.562	0	0	0	0	7.437	0	0	0	11.73	2.623	chr10	77853353	77854370	circRNA_70	1017	-	CDS	ENSG00000151208.17	CDS	ENSG00000151208.17	exonic	ENSG00000151208.17	DLG5	chr10	protein_coding	discs large MAGUK scaffold protein 5	chr10:77853354|77854370	human	hsa-DLG5_0004	chr10:77853354|77854370	chr10:79613112|79614128	hsa_circ_0006649	NM_004747|DLG5	hsa_circ_22949	hsa-circRNA9194-20	HSA_CIRCpedia_2508
chr10_7797046_7802854_+	31.603	1.2	23.595	20.496	18.899	13.359	5.616	18.493	14.874	1.278	13.771	19.476	22.157	23.611	chr10	7797046	7802854	circRNA_71	5808	+	CDS	ENSG00000165629.20	CDS	ENSG00000165629.20	exonic	ENSG00000165629.20	ATP5F1C	chr10	protein_coding	ATP synthase F1 subunit gamma	chr10:7797047|7802854	human	hsa-ATP5C1_0007	chr10:7797047|7802854	chr10:7839010|7844817	hsa_circ_0007292	NM_001001973|ATP5C1	hsa_circ_04997	hsa-circRNA844-7	HSA_CIRCpedia_2478
chr10_84371013_84373815_+	3.95	0	0	2.562	1.181	2.672	1.404	2.642	0	3.834	4.59	3.652	0	1.312	chr10	84371013	84373815	circRNA_72	2802	+	five_prime_UTR	ENSG00000107771.17	CDS	ENSG00000107771.17	exonic	ENSG00000107771.17	CCSER2	chr10	protein_coding	coiled-coil serine rich protein 2	chr10:84371014|84373815	human	hsa-CCSER2_0003	chr10:84371014|84373815	chr10:86130770|86133571	hsa_circ_0018992	NM_018999|FAM190B	hsa_circ_03279	hsa-circRNA1010-4	HSA_CIRCpedia_2575
chr10_84417770_84425893_+	0	4.8	14.419	0	0	5.344	9.827	1.321	2.479	0	6.886	8.521	0	0	chr10	84417770	84425893	circRNA_73	8123	+	CDS	ENSG00000107771.17	CDS	ENSG00000107771.17	exonic	ENSG00000107771.17	CCSER2	chr10	protein_coding	coiled-coil serine rich protein 2	chr10:84417771|84425893	human	hsa-CCSER2_0002	chr10:84417771|84425893	chr10:86177527|86185649	hsa_circ_0006956	NM_018999|FAM190B	hsa_circ_08549	hsa-circRNA1010-11	HSA_CIRCpedia_2577
chr10_84438511_84477664_+	3.95	1.2	9.176	6.405	0	6.679	5.616	0	1.239	2.556	3.443	2.435	3.91	6.559	chr10	84438511	84477664	circRNA_74	39153	+	CDS	ENSG00000107771.17	CDS	ENSG00000107771.17	exonic	ENSG00000107771.17	CCSER2	chr10	protein_coding	coiled-coil serine rich protein 2	chr10:84438512|84477664	human	hsa-CCSER2_0001	chr10:84438512|84477664	chr10:86198268|86237420	hsa_circ_0018998	NM_018999|FAM190B	hsa_circ_13516	hsa-circRNA1010-7	HSA_CIRCpedia_2584
chr10_88893870_88905660_+	0	0	3.932	2.562	1.181	2.672	0	3.963	1.239	3.834	0	0	1.303	2.623	chr10	88893870	88905660	circRNA_75	11790	+	noncoding_exon	ENSG00000138134.12	CDS	ENSG00000138134.12	exonic	ENSG00000138134.12	STAMBPL1	chr10	protein_coding	STAM binding protein like 1	chr10:88893871|88905660	human	hsa-STAMBPL1_0008	chr10:88893871|88905660	chr10:90653628|90665417	hsa_circ_0008629	NM_020799|STAMBPL1	-	hsa-circRNA1019-1	-
chr10_89751345_89762835_+	0	0	1.311	2.562	1.181	0	0	3.963	0	1.278	8.033	0	5.213	6.559	chr10	89751345	89762835	circRNA_76	11490	+	CDS	ENSG00000138182.15	CDS	ENSG00000138182.15	exonic	ENSG00000138182.15	KIF20B	chr10	protein_coding	kinesin family member 20B	chr10:89751346|89762835	human	hsa-KIF20B_0038	chr10:89751346|89762835	chr10:91511103|91522592	hsa_circ_0019079	NM_016195|KIF20B	hsa_circ_05853	hsa-circRNA1021-9	HSA_CIRCpedia_2690
chr10_91994534_92008275_+	0	2.4	26.216	5.124	1.181	0	4.212	3.963	0	2.556	0	3.652	1.303	0	chr10	91994534	92008275	circRNA_77	13741	+	CDS	ENSG00000095564.14	CDS	ENSG00000095564.14	exonic	ENSG00000095564.14	BTAF1	chr10	protein_coding	B-TFIID TATA-box binding protein associated factor 1	chr10:91994535|92008275	human	hsa-BTAF1_0062	chr10:91994535|92008275	chr10:93754292|93768032	hsa_circ_0008148	NM_003972|BTAF1	hsa_circ_27887	hsa-circRNA1028-16	HSA_CIRCpedia_2744
chr10_91996368_92008275_+	1.317	2.4	7.865	2.562	7.087	2.672	8.423	0	0	0	0	0	0	0	chr10	91996368	92008275	circRNA_78	11907	+	CDS	ENSG00000095564.14	CDS	ENSG00000095564.14	exonic	ENSG00000095564.14	BTAF1	chr10	protein_coding	B-TFIID TATA-box binding protein associated factor 1	chr10:91996369|92008275	human	hsa-BTAF1_0090	chr10:91996369|92008275	chr10:93756126|93768032	hsa_circ_0007578	NM_003972|BTAF1	hsa_circ_02519	hsa-circRNA1028-7	HSA_CIRCpedia_2747
chr10_92893348_92899644_+	0	3.6	0	3.843	0	0	0	2.642	0	0	4.59	0	3.91	0	chr10	92893348	92899644	circRNA_79	6296	+	CDS	ENSG00000138190.17	CDS	ENSG00000138190.17	exonic	ENSG00000138190.17	EXOC6	chr10	protein_coding	exocyst complex component 6	chr10:92893349|92899644	human	hsa-EXOC6_0014	chr10:92893349|92899644	chr10:94653106|94659401	hsa_circ_0019170	NM_019053|EXOC6	hsa_circ_12943	hsa-circRNA1032-18	HSA_CIRCpedia_2796
chr10_93381218_93389154_-	7.901	1.2	9.176	8.967	3.544	10.687	1.404	5.284	12.395	0	2.295	2.435	2.607	2.623	chr10	93381218	93389154	circRNA_80	7936	-	CDS	ENSG00000138119.17	CDS	ENSG00000138119.17	exonic	ENSG00000138119.17	MYOF	chr10	protein_coding	myoferlin	chr10:93381219|93389154	human	hsa-MYOF_0001	chr10:93381219|93389154	chr10:95140976|95148911	hsa_circ_0005898	NM_013451|MYOF	hsa_circ_15940	hsa-circRNA9221-3	HSA_CIRCpedia_2828
chr10_94030682_94032252_+	2.634	6	19.662	20.496	7.087	12.023	22.462	5.284	4.958	3.834	8.033	15.825	6.517	10.494	chr10	94030682	94032252	circRNA_81	1570	+	five_prime_UTR	ENSG00000138193.16	CDS	ENSG00000138193.16	exonic	ENSG00000138193.16	PLCE1	chr10	protein_coding	phospholipase C epsilon 1	chr10:94030683|94032252	human	hsa-PLCE1_0024	chr10:94030683|94032252	chr10:95790440|95792009	hsa_circ_0019223	NM_016341|PLCE1	-	hsa-circRNA1036-13	HSA_CIRCpedia_2841
chr10_94245945_94246621_+	9.217	2.4	26.216	3.843	2.362	5.344	11.231	9.246	7.437	0	6.886	12.173	11.73	2.623	chr10	94245945	94246621	circRNA_82	676	+	CDS	ENSG00000138193.16	CDS	ENSG00000138193.16	exonic	ENSG00000138193.16	PLCE1	chr10	protein_coding	phospholipase C epsilon 1	chr10:94245946|94246621	human	hsa-PLCE1_0004	chr10:94245946|94246621	chr10:96005703|96006378	hsa_circ_0019225	NM_016341|PLCE1	hsa_circ_31219	hsa-circRNA1036-1	HSA_CIRCpedia_2842
chr10_95381684_95410777_-	6.584	0	2.622	10.248	3.544	4.008	2.808	0	0	0	0	0	0	0	chr10	95381684	95410777	circRNA_83	29093	-	CDS	ENSG00000095637.23	CDS	ENSG00000095637.23	exonic	ENSG00000095637.23	SORBS1	chr10	protein_coding	sorbin and SH3 domain containing 1	chr10:95381685|95410777	human	hsa-SORBS1_0010	chr10:95381685|95410777	chr10:97141442|97170534	hsa_circ_0094617	ENST00000371246.2|SORBS1	hsa_circ_29591	hsa-circRNA9227-13	HSA_CIRCpedia_2891
chr10_96544075_96576829_-	2.634	2.4	0	10.248	1.181	5.344	0	3.963	4.958	1.278	8.033	0	2.607	0	chr10	96544075	96576829	circRNA_84	32754	-	CDS	ENSG00000077147.16	CDS	ENSG00000077147.16	exonic	ENSG00000077147.16	TM9SF3	chr10	protein_coding	transmembrane 9 superfamily member 3	chr10:96544076|96576829	human	hsa-TM9SF3_0001	chr10:96544076|96576829	chr10:98303833|98336586	hsa_circ_0094647	ENST00000371142.4|TM9SF3	hsa_circ_11622	hsa-circRNA9236-19	HSA_CIRCpedia_2926
chr10_96944112_96952196_+	5.267	1.2	5.243	0	0	6.679	0	2.642	3.718	3.834	3.443	0	0	0	chr10	96944112	96952196	circRNA_85	8084	+	CDS	ENSG00000196233.14	CDS	ENSG00000196233.14	exonic	ENSG00000196233.14	LCOR	chr10	protein_coding	ligand dependent nuclear receptor corepressor	chr10:96944113|96952196	human	hsa-LCOR_0002	chr10:96944113|96952196	chr10:98703870|98711953	hsa_circ_0008102	NM_032440|LCOR	hsa_circ_04923	hsa-circRNA1046-9	HSA_CIRCpedia_2939
chr10_97436416_97437750_-	0	0	0	14.091	0	2.672	0	9.246	0	0	3.443	3.652	0	6.559	chr10	97436416	97437750	circRNA_86	1334	-	three_prime_UTR	ENSG00000171311.13	CDS	ENSG00000171311.13	exonic	ENSG00000171311.13	EXOSC1	chr10	protein_coding	exosome component 1	chr10:97436417|97437750	human	hsa-EXOSC1_0001	chr10:97436417|97437750	chr10:99196174|99197507	hsa_circ_0005887	NM_016046|EXOSC1	hsa_circ_18122	hsa-circRNA9242-5	-
chr11_101025784_101027267_+	0	0	2.622	0	2.362	2.672	0	9.246	0	0	0	0	5.213	2.623	chr11	101025784	101027267	circRNA_92	1483	+	intergenic;	--	intergenic;	--	intergenic	--	--	--	--	--	chr11:101025785|101027267	--	--	--	--	--	--	--	--	--
chr11_101039079_101126158_-	6.584	17.999	0	5.124	11.812	9.351	9.827	11.888	1.239	12.78	8.033	23.128	15.64	11.805	chr11	101039079	101126158	circRNA_93	87079	-	three_prime_UTR	ENSG00000082175.15	CDS	ENSG00000082175.15	exonic	ENSG00000082175.15	PGR	chr11	protein_coding	progesterone receptor	chr11:101039080|101126158	human	hsa-PGR_0007	chr11:101039080|101126158	chr11:100909811|100996889	-	-	-	-	-
chr11_101039119_101126158_-	6.584	22.799	61.608	38.43	14.174	20.038	16.847	29.06	28.508	24.282	28.69	53.56	16.943	19.676	chr11	101039119	101126158	circRNA_94	87039	-	CDS	ENSG00000082175.15	CDS	ENSG00000082175.15	exonic	ENSG00000082175.15	PGR	chr11	protein_coding	progesterone receptor	chr11:101039120|101126158	human	hsa-PGR_0005	chr11:101039120|101126158	chr11:100909851|100996889	-	-	-	-	-
chr11_101041944_101126158_-	2.634	2.4	34.081	8.967	8.268	16.031	7.019	3.963	6.197	3.834	3.443	0	2.607	2.623	chr11	101041944	101126158	circRNA_95	84214	-	CDS	ENSG00000082175.15	CDS	ENSG00000082175.15	exonic	ENSG00000082175.15	PGR	chr11	protein_coding	progesterone receptor	chr11:101041945|101126158	human	hsa-PGR_0008	chr11:101041945|101126158	chr11:100912676|100996889	-	-	-	-	HSA_CIRCpedia_143096
chr11_101051423_101126158_-	2.634	2.4	7.865	0	8.268	13.359	4.212	0	4.958	3.834	10.328	17.042	1.303	3.935	chr11	101051423	101126158	circRNA_96	74735	-	CDS	ENSG00000082175.15	CDS	ENSG00000082175.15	exonic	ENSG00000082175.15	PGR	chr11	protein_coding	progesterone receptor	chr11:101051424|101126158	human	hsa-PGR_0003	chr11:101051424|101126158	chr11:100922155|100996889	-	-	-	hsa-circRNA9678-2	-
chr11_101062446_101091876_-	1.317	2.4	0	2.562	2.362	0	4.212	0	1.239	0	3.443	2.435	2.607	0	chr11	101062446	101091876	circRNA_97	29430	-	CDS	ENSG00000082175.15	CDS	ENSG00000082175.15	exonic	ENSG00000082175.15	PGR	chr11	protein_coding	progesterone receptor	chr11:101062447|101091876	human	hsa-PGR_0002	chr11:101062447|101091876	chr11:100933178|100962607	-	-	-	-	-
chr11_101062446_101126158_-	0	0	3.932	0	0	0	14.039	0	2.479	2.556	2.295	4.869	1.303	0	chr11	101062446	101126158	circRNA_98	63712	-	CDS	ENSG00000082175.15	CDS	ENSG00000082175.15	exonic	ENSG00000082175.15	PGR	chr11	protein_coding	progesterone receptor	chr11:101062447|101126158	human	hsa-PGR_0001	chr11:101062447|101126158	chr11:100933178|100996889	hsa_circ_0024092	NM_000926|PGR	-	hsa-circRNA9678-1	-
chr11_101108176_101113371_-	0	2.4	5.243	2.562	0	2.672	0	0	2.479	7.668	2.295	0	2.607	5.247	chr11	101108176	101113371	circRNA_99	5195	-	intron	ENSG00000082175.15	intron	ENSG00000082175.15	intron-only	ENSG00000082175.15	PGR	chr11	protein_coding	progesterone receptor	chr11:101108177|101113371	--	--	--	--	--	--	--	--	--
chr11_101504023_101504798_-	0	0	6.554	8.967	0	0	0	0	2.479	0	0	0	2.607	2.623	chr11	101504023	101504798	circRNA_100	775	-	CDS	ENSG00000137672.13	CDS	ENSG00000137672.13	exonic	ENSG00000137672.13	TRPC6	chr11	protein_coding	transient receptor potential cation channel subfamily C member 6	chr11:101504024|101504798	human	hsa-TRPC6_0001	chr11:101504024|101504798	chr11:101374755|101375529	hsa_circ_0094714	ENST00000344327.3|TRPC6	-	hsa-circRNA9679	HSA_CIRCpedia_3017
chr11_106939459_106986131_-	0	3.6	6.554	6.405	0	5.344	0	6.605	2.479	3.834	1.148	0	0	0	chr11	106939459	106986131	circRNA_101	46672	-	CDS	ENSG00000152402.11	CDS	ENSG00000152402.11	exonic	ENSG00000152402.11	GUCY1A2	chr11	protein_coding	guanylate cyclase 1 soluble subunit alpha 2	chr11:106939460|106986131	human	hsa-GUCY1A2_0005	chr11:106939460|106986131	chr11:106810186|106856857	hsa_circ_0094788	ENST00000526355.1|GUCY1A2	-	-	HSA_CIRCpedia_75188
chr11_106978618_106986131_-	6.584	3.6	18.351	3.843	2.362	2.672	0	0	4.958	0	0	0	0	0	chr11	106978618	106986131	circRNA_102	7513	-	CDS	ENSG00000152402.11	CDS	ENSG00000152402.11	exonic	ENSG00000152402.11	GUCY1A2	chr11	protein_coding	guanylate cyclase 1 soluble subunit alpha 2	chr11:106978619|106986131	human	hsa-GUCY1A2_0001	chr11:106978619|106986131	chr11:106849345|106856857	hsa_circ_0008602	NM_000855|GUCY1A2	hsa_circ_04120	hsa-circRNA9691	HSA_CIRCpedia_3078
chr11_108094390_108095691_+	1.317	3.6	1.311	7.686	4.725	0	8.423	0	3.718	8.946	1.148	0	3.91	11.805	chr11	108094390	108095691	circRNA_103	1301	+	CDS	ENSG00000166266.14	CDS	ENSG00000166266.14	exonic	ENSG00000166266.14	CUL5	chr11	protein_coding	cullin 5	chr11:108094391|108095691	human	hsa-CUL5_0014	chr11:108094391|108095691	chr11:107965118|107966418	hsa_circ_0005580	NM_003478|CUL5	hsa_circ_16868	hsa-circRNA1528-16	HSA_CIRCpedia_3108
chr11_108227594_108229323_+	6.584	0	2.622	5.124	1.181	0	9.827	5.284	3.718	0	2.295	4.869	1.303	0	chr11	108227594	108229323	circRNA_104	1729	+	five_prime_UTR	ENSG00000149311.20	CDS	ENSG00000149311.20	exonic	ENSG00000149311.20	ATM	chr11	protein_coding	ATM serine/threonine kinase	chr11:108227595|108229323	human	hsa-ATM_0001	chr11:108227595|108229323	chr11:108098322|108100050	hsa_circ_0024193	NM_000051|ATM	-	hsa-circRNA1531-27	HSA_CIRCpedia_3132
chr11_110136662_110137414_+	2.634	0	9.176	3.843	0	0	0	6.605	0	5.112	0	2.435	2.607	0	chr11	110136662	110137414	circRNA_105	752	+	CDS	ENSG00000149289.11	CDS	ENSG00000149289.11	exonic	ENSG00000149289.11	ZC3H12C	chr11	protein_coding	zinc finger CCCH-type containing 12C	chr11:110136663|110137414	human	hsa-ZC3H12C_0001	chr11:110136663|110137414	chr11:110007388|110008139	hsa_circ_0005348	NM_033390|ZC3H12C	hsa_circ_11254	hsa-circRNA1533-2	HSA_CIRCpedia_3213
chr11_114443855_114450166_+	2.634	2.4	6.554	7.686	1.181	4.008	1.404	0	0	0	0	0	3.91	0	chr11	114443855	114450166	circRNA_107	6311	+	three_prime_UTR	ENSG00000255663.1	three_prime_UTR	ENSG00000076043.11	exonic	ENSG00000255663.1	RP11-212D19.4	chr11	protein_coding	--	chr11:114443856|114450166	human	hsa-REXO2_0003	chr11:114443856|114450166	chr11:114314578|114320888	hsa_circ_0005127	NM_015523|REXO2	hsa_circ_27858	hsa-circRNA1551-9	-
chr11_117152440_117163892_+	2.634	0	15.73	0	0	6.679	0	2.642	2.479	0	3.443	0	1.303	6.559	chr11	117152440	117163892	circRNA_108	11452	+	five_prime_UTR	ENSG00000168092.14	CDS	ENSG00000168092.14	exonic	ENSG00000168092.14	PAFAH1B2	chr11	protein_coding	platelet activating factor acetylhydrolase 1b catalytic subunit 2	chr11:117152441|117163892	human	hsa-PAFAH1B2_0004	chr11:117152441|117163892	chr11:117023157|117034608	hsa_circ_0007827	NM_002572|PAFAH1B2	hsa_circ_05753	hsa-circRNA1555-8	HSA_CIRCpedia_3335
chr11_118554458_118559864_-	1.317	0	2.622	3.843	3.544	5.344	0	2.642	6.197	2.556	0	1.217	1.303	0	chr11	118554458	118559864	circRNA_109	5406	-	CDS	ENSG00000118096.10	CDS	ENSG00000118096.10	exonic	ENSG00000118096.10	IFT46	chr11	protein_coding	intraflagellar transport 46	chr11:118554459|118559864	human	hsa-IFT46_0004	chr11:118554459|118559864	chr11:118425174|118430579	hsa_circ_0008157	NM_020153|IFT46	hsa_circ_24684	hsa-circRNA9726-1	HSA_CIRCpedia_3389
chr11_118786051_118786518_-	3.95	0	11.797	3.843	5.906	0	8.423	1.321	0	6.39	8.033	15.825	0	0	chr11	118786051	118786518	circRNA_110	467	-	CDS	ENSG00000110367.13	five_prime_UTR	ENSG00000110367.13	exonic	ENSG00000110367.13	DDX6	chr11	protein_coding	DEAD-box helicase 6	chr11:118786052|118786518	human	hsa-DDX6_0015	chr11:118786052|118786518	chr11:118656761|118657227	hsa_circ_0004293	NM_004397|DDX6	hsa_circ_24704	hsa-circRNA9727-19	HSA_CIRCpedia_3428
chr11_119284968_119285566_+	1.317	2.4	9.176	2.562	0	5.344	0	1.321	0	0	0	2.435	0	2.623	chr11	119284968	119285566	circRNA_111	598	+	CDS	ENSG00000110395.7	CDS	ENSG00000110395.7	exonic	ENSG00000110395.7	CBL	chr11	protein_coding	Cbl proto-oncogene	chr11:119284969|119285566	human	hsa-CBL_0005	chr11:119284969|119285566	chr11:119155679|119156276	hsa_circ_0095155	ENST00000264033.4|CBL	hsa_circ_21213	hsa-circRNA1576-18	HSA_CIRCpedia_3464
chr11_120473049_120477526_+	5.267	1.2	5.243	0	0	0	5.616	2.642	2.479	2.556	2.295	0	3.91	0	chr11	120473049	120477526	circRNA_112	4477	+	CDS	ENSG00000196914.9	CDS	ENSG00000196914.9	exonic	ENSG00000196914.9	ARHGEF12	chr11	protein_coding	Rho guanine nucleotide exchange factor 12	chr11:120473050|120477526	human	hsa-ARHGEF12_0042	chr11:120473050|120477526	chr11:120343759|120348235	hsa_circ_0009021	NM_015313|ARHGEF12	hsa_circ_12870	hsa-circRNA1579-2	HSA_CIRCpedia_3508
chr11_120474559_120477526_+	14.485	4.8	7.865	6.405	5.906	4.008	4.212	6.605	2.479	3.834	18.362	14.607	5.213	14.429	chr11	120474559	120477526	circRNA_113	2967	+	CDS	ENSG00000196914.9	CDS	ENSG00000196914.9	exonic	ENSG00000196914.9	ARHGEF12	chr11	protein_coding	Rho guanine nucleotide exchange factor 12	chr11:120474560|120477526	human	hsa-ARHGEF12_0041	chr11:120474560|120477526	chr11:120345269|120348235	hsa_circ_0002100	NM_015313|ARHGEF12	hsa_circ_22027	hsa-circRNA1579-65	HSA_CIRCpedia_3510
chr11_121045673_121060085_+	21.069	9.6	28.838	8.967	14.174	9.351	16.847	17.172	13.634	7.668	8.033	13.39	22.157	0	chr11	121045673	121060085	circRNA_114	14412	+	five_prime_UTR	ENSG00000154114.13	CDS	ENSG00000154114.13	exonic	ENSG00000154114.13	TBCEL	chr11	protein_coding	tubulin folding cofactor E like	chr11:121045674|121060085	human	hsa-TBCEL_0004	chr11:121045674|121060085	chr11:120916383|120930794	hsa_circ_0003302	NM_152715|TBCEL	hsa_circ_28834	hsa-circRNA1581-5	HSA_CIRCpedia_3522
chr11_129123445_129124894_-	5.267	0	2.622	2.562	0	0	0	0	3.718	8.946	1.148	0	6.517	0	chr11	129123445	129124894	circRNA_116	1449	-	CDS	ENSG00000134909.19	CDS	ENSG00000134909.19	exonic	ENSG00000134909.19	ARHGAP32	chr11	protein_coding	Rho GTPase activating protein 32	chr11:129123446|129124894	human	hsa-ARHGAP32_0009	chr11:129123446|129124894	chr11:128993341|128994789	hsa_circ_0000371	NM_001142685|ARHGAP32	hsa_circ_06123	hsa-circRNA9778-5	HSA_CIRCpedia_3712
chr11_130260855_130261929_-	36.87	15.599	49.811	17.934	24.805	32.061	35.097	47.553	44.621	40.896	32.133	21.911	24.763	19.676	chr11	130260855	130261929	circRNA_117	1074	-	CDS	ENSG00000196323.14	five_prime_UTR	ENSG00000196323.14	exonic	ENSG00000196323.14	ZBTB44	chr11	protein_coding	zinc finger and BTB domain containing 44	chr11:130260856|130261929	human	hsa-ZBTB44_0001	chr11:130260856|130261929	chr11:130130751|130131824	hsa_circ_0002484	NM_014155|ZBTB44	hsa_circ_02017	hsa-circRNA9784-3	HSA_CIRCpedia_3753
chr11_13413529_13421838_-	14.485	4.8	6.554	3.843	9.45	5.344	8.423	3.963	4.958	2.556	13.771	3.652	10.427	10.494	chr11	13413529	13421838	circRNA_118	8309	-	CDS	ENSG00000148925.11	CDS	ENSG00000148925.11	exonic	ENSG00000148925.11	BTBD10	chr11	protein_coding	BTB domain containing 10	chr11:13413530|13421838	human	hsa-BTBD10_0005	chr11:13413530|13421838	chr11:13435077|13443385	hsa_circ_0008967	NM_032320|BTBD10	hsa_circ_02983	hsa-circRNA9419-7	HSA_CIRCpedia_3790
chr11_13413529_13445181_-	5.267	0	6.554	5.124	2.362	2.672	0	2.642	0	3.834	2.295	6.086	1.303	0	chr11	13413529	13445181	circRNA_119	31652	-	CDS	ENSG00000148925.11	five_prime_UTR	ENSG00000148925.11	exonic	ENSG00000148925.11	BTBD10	chr11	protein_coding	BTB domain containing 10	chr11:13413530|13445181	human	hsa-BTBD10_0001	chr11:13413530|13445181	chr11:13435077|13466728	hsa_circ_0003234	NM_032320|BTBD10	hsa_circ_25304	hsa-circRNA9419-8	HSA_CIRCpedia_3791
chr11_17131915_17145942_-	3.95	0	10.487	1.281	2.362	0	0	0	0	0	2.295	0	0	2.623	chr11	17131915	17145942	circRNA_122	14027	-	CDS	ENSG00000011405.13	CDS	ENSG00000011405.13	exonic	ENSG00000011405.13	PIK3C2A	chr11	protein_coding	phosphatidylinositol-4-phosphate 3-kinase catalytic subunit type 2 alpha	chr11:17131916|17145942	human	hsa-PIK3C2A_0032	chr11:17131916|17145942	chr11:17153463|17167489	hsa_circ_0021396	NM_002645|PIK3C2A	hsa_circ_27344	hsa-circRNA9428-46	HSA_CIRCpedia_3865
chr11_18291441_18292019_-	0	3.6	19.662	3.843	0	5.344	2.808	7.925	1.239	5.112	8.033	4.869	0	0	chr11	18291441	18292019	circRNA_128	578	-	CDS	ENSG00000110756.18	CDS	ENSG00000110756.18	exonic	ENSG00000110756.18	HPS5	chr11	protein_coding	HPS5 biogenesis of lysosomal organelles complex 2 subunit 2	chr11:18291442|18292019	human	hsa-HPS5_0002	chr11:18291442|18292019	chr11:18312989|18313566	hsa_circ_0000279	NM_181508|HPS5	hsa_circ_04896	hsa-circRNA9434-18	HSA_CIRCpedia_3903
chr11_18291441_18292976_-	9.217	10.799	43.257	6.405	22.443	6.679	18.251	2.642	9.916	5.112	5.738	3.652	10.427	10.494	chr11	18291441	18292976	circRNA_129	1535	-	CDS	ENSG00000110756.18	CDS	ENSG00000110756.18	exonic	ENSG00000110756.18	HPS5	chr11	protein_coding	HPS5 biogenesis of lysosomal organelles complex 2 subunit 2	chr11:18291442|18292976	human	hsa-HPS5_0012	chr11:18291442|18292976	chr11:18312989|18314523	hsa_circ_0000280	NM_181508|HPS5	hsa_circ_24381	hsa-circRNA9434-4	HSA_CIRCpedia_3904
chr11_32927156_32935435_+	15.801	6	15.73	3.843	7.087	6.679	11.231	7.925	13.634	14.058	18.362	8.521	11.73	14.429	chr11	32927156	32935435	circRNA_131	8279	+	CDS	ENSG00000060749.16	CDS	ENSG00000060749.16	exonic	ENSG00000060749.16	QSER1	chr11	protein_coding	glutamine and serine rich 1	chr11:32927157|32935435	human	hsa-QSER1_0021	chr11:32927157|32935435	chr11:32948703|32956981	hsa_circ_0021570	NM_001076786|QSER1	hsa_circ_16114	hsa-circRNA1277-7	HSA_CIRCpedia_4112
chr11_32927156_32958086_+	5.267	2.4	2.622	0	3.544	0	4.212	0	1.239	0	0	0	1.303	0	chr11	32927156	32958086	circRNA_132	30930	+	CDS	ENSG00000060749.16	CDS	ENSG00000060749.16	exonic	ENSG00000060749.16	QSER1	chr11	protein_coding	glutamine and serine rich 1	chr11:32927157|32958086	human	hsa-QSER1_0009	chr11:32927157|32958086	chr11:32948703|32979632	hsa_circ_0021572	NM_001076786|QSER1	hsa_circ_07339	hsa-circRNA1277-3	HSA_CIRCpedia_4114
chr11_33286412_33287511_+	271.258	112.795	412.906	185.744	194.897	126.909	165.66	170.397	162.372	122.688	165.255	197.199	135.546	141.664	chr11	33286412	33287511	circRNA_133	1099	+	five_prime_UTR	ENSG00000110422.12	CDS	ENSG00000110422.12	exonic	ENSG00000110422.12	HIPK3	chr11	protein_coding	homeodomain interacting protein kinase 3	chr11:33286413|33287511	human	hsa-HIPK3_0001	chr11:33286413|33287511	chr11:33307959|33309057	hsa_circ_0000284	NM_005734|HIPK3	hsa_circ_24807	hsa-circRNA1281-1	HSA_CIRCpedia_4134
chr11_33286412_33328633_+	9.217	0	0	5.124	0	0	1.404	0	2.479	5.112	0	2.435	0	2.623	chr11	33286412	33328633	circRNA_134	42221	+	five_prime_UTR	ENSG00000110422.12	CDS	ENSG00000110422.12	exonic	ENSG00000110422.12	HIPK3	chr11	protein_coding	homeodomain interacting protein kinase 3	chr11:33286413|33328633	human	hsa-HIPK3_0003	chr11:33286413|33328633	chr11:33307959|33350179	hsa_circ_0008887	NM_005734|HIPK3	hsa_circ_08984	hsa-circRNA1281-7	HSA_CIRCpedia_4135
chr11_34071725_34076642_+	0	6	9.176	3.843	8.268	0	0	0	7.437	7.668	3.443	6.086	0	1.312	chr11	34071725	34076642	circRNA_135	4917	+	CDS	ENSG00000135387.21	CDS	ENSG00000135387.21	exonic	ENSG00000135387.21	CAPRIN1	chr11	protein_coding	cell cycle associated protein 1	chr11:34071726|34076642	human	hsa-CAPRIN1_0004	chr11:34071726|34076642	chr11:34093273|34098189	hsa_circ_0005974	NM_005898|CAPRIN1	hsa_circ_16808	hsa-circRNA1283-60	HSA_CIRCpedia_4152
chr11_34090178_34092056_+	2.634	0	10.487	3.843	0	0	4.212	0	0	0	0	2.435	2.607	0	chr11	34090178	34092056	circRNA_136	1878	+	CDS	ENSG00000135387.21	CDS	ENSG00000135387.21	exonic	ENSG00000135387.21	CAPRIN1	chr11	protein_coding	cell cycle associated protein 1	chr11:34090179|34092056	human	hsa-CAPRIN1_0018	chr11:34090179|34092056	chr11:34111726|34113603	hsa_circ_0004851	NM_005898|CAPRIN1	hsa_circ_23876	hsa-circRNA1283-48	HSA_CIRCpedia_4174
chr11_34957383_34978182_+	7.901	6	23.595	5.124	7.087	14.695	5.616	6.605	0	11.502	14.919	8.521	3.91	1.312	chr11	34957383	34978182	circRNA_137	20799	+	CDS	ENSG00000110435.13	CDS	ENSG00000110435.13	exonic	ENSG00000110435.13	PDHX	chr11	protein_coding	pyruvate dehydrogenase complex component X	chr11:34957384|34978182	human	hsa-PDHX_0017	chr11:34957384|34978182	chr11:34978931|34999729	hsa_circ_0021712	NM_003477|PDHX	hsa_circ_26059	hsa-circRNA1290-8	HSA_CIRCpedia_4218
chr11_36227084_36227430_+	0	0	0	15.372	2.362	9.351	0	6.605	3.718	0	0	6.086	2.607	1.312	chr11	36227084	36227430	circRNA_138	346	+	CDS	ENSG00000179241.13	CDS	ENSG00000179241.13	exonic	ENSG00000179241.13	LDLRAD3	chr11	protein_coding	low density lipoprotein receptor class A domain containing 3	chr11:36227085|36227430	human	hsa-LDLRAD3_0003	chr11:36227085|36227430	chr11:36248635|36248980	hsa_circ_0006988	NM_174902|LDLRAD3	hsa_circ_08194	hsa-circRNA1293-4	HSA_CIRCpedia_4254
chr11_46076753_46092223_-	7.901	3.6	14.419	11.529	9.45	0	0	11.888	0	0	3.443	13.39	3.91	3.935	chr11	46076753	46092223	circRNA_142	15470	-	CDS	ENSG00000135365.16	five_prime_UTR	ENSG00000135365.16	exonic	ENSG00000135365.16	PHF21A	chr11	protein_coding	PHD finger protein 21A	chr11:46076754|46092223	human	hsa-PHF21A_0002	chr11:46076754|46092223	chr11:46098305|46113774	hsa_circ_0000296	NM_016621|PHF21A	hsa_circ_04915	hsa-circRNA9467-17	HSA_CIRCpedia_4427
chr11_47752915_47754664_-	0	0	7.865	0	0	2.672	0	2.642	0	1.278	2.295	6.086	7.82	0	chr11	47752915	47754664	circRNA_144	1749	-	CDS	ENSG00000109920.13	CDS	ENSG00000109920.13	exonic	ENSG00000109920.13	FNBP4	chr11	protein_coding	formin binding protein 4	chr11:47752916|47754664	human	hsa-FNBP4_0004	chr11:47752916|47754664	chr11:47774468|47776216	hsa_circ_0004075	NM_015308|FNBP4	hsa_circ_23759	hsa-circRNA9486-11	HSA_CIRCpedia_4644
chr11_57491223_57491862_-	2.634	4.8	3.932	5.124	0	1.336	0	0	2.479	2.556	2.295	0	0	1.312	chr11	57491223	57491862	circRNA_161	639	-	CDS	ENSG00000149150.9	CDS	ENSG00000149150.9	exonic	ENSG00000149150.9	SLC43A1	chr11	protein_coding	solute carrier family 43 member 1	chr11:57491224|57491862	human	hsa-SLC43A1_0001	chr11:57491224|57491862	chr11:57258697|57259335	hsa_circ_0005204	NM_003627|SLC43A1	hsa_circ_20493	hsa-circRNA9492-2	HSA_CIRCpedia_4712
chr11_61366044_61367998_+	9.217	3.6	11.797	15.372	8.268	2.672	5.616	5.284	7.437	10.224	11.476	3.652	5.213	7.87	chr11	61366044	61367998	circRNA_164	1954	+	CDS	ENSG00000149483.12	CDS	ENSG00000149483.12	exonic	ENSG00000149483.12	TMEM138	chr11	protein_coding	transmembrane protein 138	chr11:61366045|61367998	human	hsa-TMEM138_0003	chr11:61366045|61367998	chr11:61133517|61135470	hsa_circ_0002058	NM_016464|TMEM138	hsa_circ_04334	hsa-circRNA1346-9	HSA_CIRCpedia_4826
chr11_61437624_61438113_+	1.317	3.6	9.176	2.562	2.362	5.344	4.212	0	4.958	2.556	2.295	0	3.91	2.623	chr11	61437624	61438113	circRNA_165	489	+	CDS	ENSG00000256591.5	CDS	ENSG00000256591.5	exonic	ENSG00000256591.5	RP11-286N22.8	chr11	protein_coding	--	chr11:61437625|61438113	human	hsa-SDHAF2_0001	chr11:61437625|61438113	chr11:61205097|61205585	hsa_circ_0000311	NM_017841|SDHAF2	hsa_circ_32431	hsa-circRNA1348-8	HSA_CIRCpedia_4841
chr11_63651935_63652575_-	5.267	0	3.932	2.562	4.725	2.672	0	3.963	2.479	1.278	2.295	3.652	0	0	chr11	63651935	63652575	circRNA_167	640	-	CDS	ENSG00000184743.13	CDS	ENSG00000184743.13	exonic	ENSG00000184743.13	ATL3	chr11	protein_coding	atlastin GTPase 3	chr11:63651936|63652575	human	hsa-ATL3_0001	chr11:63651936|63652575	chr11:63419408|63420047	hsa_circ_0022599	NM_015459|ATL3	hsa_circ_06350	hsa-circRNA9537-4	HSA_CIRCpedia_4962
chr11_65499676_65499923_+	3.95	3.6	3.932	2.562	2.362	0	2.808	5.284	3.718	3.834	0	2.435	2.607	5.247	chr11	65499676	65499923	circRNA_168	247	+	noncoding_exon	ENSG00000251562.8	noncoding_exon	ENSG00000251562.8	exonic	ENSG00000251562.8	MALAT1	chr11	lncRNA	metastasis associated lung adenocarcinoma transcript 1	chr11:65499677|65499923	--	--	--	--	--	--	--	--	--
chr11_65499725_65500063_+	5.267	2.4	3.932	2.562	0	0	5.616	0	1.239	0	0	2.435	2.607	0	chr11	65499725	65500063	circRNA_169	338	+	noncoding_exon	ENSG00000251562.8	noncoding_exon	ENSG00000251562.8	exonic	ENSG00000251562.8	MALAT1	chr11	lncRNA	metastasis associated lung adenocarcinoma transcript 1	chr11:65499726|65500063	human	hsa-MALAT1_0306	chr11:65499726|65500063	chr11:65267197|65267534	hsa_circ_0096128	ENST00000534336.1|MALAT1	-	-	-
chr11_66639699_66640123_+	9.217	2.4	0	2.562	0	0	0	5.284	1.239	0	3.443	12.173	2.607	1.312	chr11	66639699	66640123	circRNA_171	424	+	CDS	ENSG00000248643.5	three_prime_UTR	ENSG00000248643.5	exonic	ENSG00000248643.5	RBM14-RBM4	chr11	protein_coding	RBM14-RBM4 readthrough	chr11:66639700|66640123	human	hsa-RBM14-RBM4_0001	chr11:66639700|66640123	chr11:66407171|66407594	hsa_circ_0000330	NM_001198844|RBM4	hsa_circ_22511	hsa-circRNA1432-7	HSA_CIRCpedia_5160
chr11_68551120_68564432_+	0	2.4	14.419	0	0	0	0	3.963	2.479	1.278	0	3.652	0	5.247	chr11	68551120	68564432	circRNA_174	13312	+	CDS	ENSG00000110075.15	CDS	ENSG00000110075.15	exonic	ENSG00000110075.15	PPP6R3	chr11	protein_coding	protein phosphatase 6 regulatory subunit 3	chr11:68551121|68564432	human	hsa-PPP6R3_0009	chr11:68551121|68564432	chr11:68318589|68331900	hsa_circ_0007660	NM_001164160|PPP6R3	hsa_circ_14147	hsa-circRNA1458-17	HSA_CIRCpedia_66846
chr11_70354300_70356254_+	0	2.4	0	8.967	0	2.672	4.212	6.605	0	3.834	8.033	9.738	3.91	3.935	chr11	70354300	70356254	circRNA_176	1954	+	CDS	ENSG00000131626.19	CDS	ENSG00000131626.19	exonic	ENSG00000131626.19	PPFIA1	chr11	protein_coding	PTPRF interacting protein alpha 1	chr11:70354301|70356254	human	hsa-PPFIA1_0003	chr11:70354301|70356254	chr11:70200407|70202360	hsa_circ_0000337	NM_177423|PPFIA1	hsa_circ_15074	hsa-circRNA1469-19	HSA_CIRCpedia_5416
chr11_70354300_70362488_+	0	0	0	0	0	0	0	5.284	2.479	3.834	2.295	3.652	0	0	chr11	70354300	70362488	circRNA_177	8188	+	CDS	ENSG00000131626.19	CDS	ENSG00000131626.19	exonic	ENSG00000131626.19	PPFIA1	chr11	protein_coding	PTPRF interacting protein alpha 1	chr11:70354301|70362488	human	hsa-PPFIA1_0013	chr11:70354301|70362488	chr11:70200407|70208594	hsa_circ_0003429	NR_045286|PPFIA1	hsa_circ_25833	hsa-circRNA1469-35	HSA_CIRCpedia_5417
chr11_72984087_72989097_-	2.634	0	0	0	0	2.672	0	1.321	3.718	2.556	0	2.435	0	0	chr11	72984087	72989097	circRNA_182	5010	-	CDS	ENSG00000137478.15	CDS	ENSG00000137478.15	exonic	ENSG00000137478.15	FCHSD2	chr11	protein_coding	FCH and double SH3 domains 2	chr11:72984088|72989097	human	hsa-FCHSD2_0006	chr11:72984088|72989097	chr11:72695133|72700142	hsa_circ_0005918	NM_014824|FCHSD2	hsa_circ_02506	hsa-circRNA9617-17	HSA_CIRCpedia_5524
chr11_73707419_73718718_-	10.534	2.4	19.662	1.281	10.631	6.679	0	7.925	0	10.224	4.59	3.652	0	6.559	chr11	73707419	73718718	circRNA_183	11299	-	CDS	ENSG00000175582.20	CDS	ENSG00000175582.20	exonic	ENSG00000175582.20	RAB6A	chr11	protein_coding	RAB6A, member RAS oncogene family	chr11:73707420|73718718	human	hsa-RAB6A_0007	chr11:73707420|73718718	chr11:73418465|73429763	hsa_circ_0000339	NM_198896|RAB6A	hsa_circ_23038	hsa-circRNA9620-4	HSA_CIRCpedia_5543
chr11_73707419_73718890_-	2.634	0	1.311	2.562	5.906	10.687	1.404	5.284	2.479	5.112	1.148	1.217	0	3.935	chr11	73707419	73718890	circRNA_184	11471	-	CDS	ENSG00000175582.20	CDS	ENSG00000175582.20	exonic	ENSG00000175582.20	RAB6A	chr11	protein_coding	RAB6A, member RAS oncogene family	chr11:73707420|73718890	human	hsa-RAB6A_0008	chr11:73707420|73718890	chr11:73418465|73429935	hsa_circ_0004596	NM_002869|RAB6A	hsa_circ_20203	hsa-circRNA9620-8	HSA_CIRCpedia_5544
chr11_73707419_73720899_-	5.267	2.4	10.487	7.686	4.725	0	0	0	2.479	0	8.033	4.869	7.82	5.247	chr11	73707419	73720899	circRNA_185	13480	-	CDS	ENSG00000175582.20	CDS	ENSG00000175582.20	exonic	ENSG00000175582.20	RAB6A	chr11	protein_coding	RAB6A, member RAS oncogene family	chr11:73707420|73720899	human	hsa-RAB6A_0002	chr11:73707420|73720899	chr11:73418465|73431944	hsa_circ_0003908	NM_002869|RAB6A	hsa_circ_18662	hsa-circRNA9620-9	HSA_CIRCpedia_5545
chr11_76463820_76472840_+	0	0	2.622	0	0	2.672	0	0	0	1.278	2.295	7.304	0	2.623	chr11	76463820	76472840	circRNA_188	9020	+	CDS	ENSG00000158636.16	CDS	ENSG00000158636.16	exonic	ENSG00000158636.16	EMSY	chr11	protein_coding	EMSY transcriptional repressor, BRCA2 interacting	chr11:76463821|76472840	human	hsa-EMSY_0003	chr11:76463821|76472840	chr11:76174865|76183884	hsa_circ_0007458	NM_020193|C11orf30	hsa_circ_05529	hsa-circRNA1494-20	HSA_CIRCpedia_5660
chr11_77619605_77625818_-	10.534	13.199	14.419	10.248	9.45	14.695	16.847	17.172	12.395	2.556	12.624	10.956	7.82	9.182	chr11	77619605	77625818	circRNA_189	6213	-	three_prime_UTR	ENSG00000074201.9	CDS	ENSG00000074201.9	exonic	ENSG00000074201.9	CLNS1A	chr11	protein_coding	chloride nucleotide-sensitive channel 1A	chr11:77619606|77625818	human	hsa-CLNS1A_0006	chr11:77619606|77625818	chr11:77330651|77336863	hsa_circ_0023694	NM_001293|CLNS1A	hsa_circ_20108	hsa-circRNA9636-5	HSA_CIRCpedia_5704
chr11_77619605_77629899_-	17.118	0	15.73	11.529	9.45	2.672	9.827	13.209	4.958	5.112	0	9.738	0	3.935	chr11	77619605	77629899	circRNA_190	10294	-	three_prime_UTR	ENSG00000074201.9	CDS	ENSG00000074201.9	exonic	ENSG00000074201.9	CLNS1A	chr11	protein_coding	chloride nucleotide-sensitive channel 1A	chr11:77619606|77629899	human	hsa-CLNS1A_0002	chr11:77619606|77629899	chr11:77330651|77340944	hsa_circ_0008342	NM_001293|CLNS1A	hsa_circ_27173	hsa-circRNA9636-15	HSA_CIRCpedia_5705
chr11_77624962_77625818_-	2.634	1.2	13.108	0	8.268	8.015	0	3.963	8.676	5.112	2.295	10.956	7.82	0	chr11	77624962	77625818	circRNA_191	856	-	CDS	ENSG00000074201.9	CDS	ENSG00000074201.9	exonic	ENSG00000074201.9	CLNS1A	chr11	protein_coding	chloride nucleotide-sensitive channel 1A	chr11:77624963|77625818	human	hsa-CLNS1A_0007	chr11:77624963|77625818	chr11:77336008|77336863	hsa_circ_0000343	NM_001293|CLNS1A	hsa_circ_10287	hsa-circRNA9636-19	HSA_CIRCpedia_5709
chr11_77624962_77629899_-	2.634	2.4	1.311	6.405	0	0	1.404	0	1.239	3.834	0	7.304	0	0	chr11	77624962	77629899	circRNA_192	4937	-	CDS	ENSG00000074201.9	CDS	ENSG00000074201.9	exonic	ENSG00000074201.9	CLNS1A	chr11	protein_coding	chloride nucleotide-sensitive channel 1A	chr11:77624963|77629899	human	hsa-CLNS1A_0004	chr11:77624963|77629899	chr11:77336008|77340944	hsa_circ_0004593	NM_001293|CLNS1A	hsa_circ_24017	hsa-circRNA9636-7	HSA_CIRCpedia_5710
chr11_77683709_77693611_-	3.95	1.2	7.865	1.281	3.544	0	0	0	2.479	3.834	5.738	8.521	0	11.805	chr11	77683709	77693611	circRNA_193	9902	-	CDS	ENSG00000048649.14	CDS	ENSG00000048649.14	exonic	ENSG00000048649.14	RSF1	chr11	protein_coding	remodeling and spacing factor 1	chr11:77683710|77693611	human	hsa-RSF1_0023	chr11:77683710|77693611	chr11:77394755|77404656	hsa_circ_0000344	NM_016578|RSF1	hsa_circ_16062	hsa-circRNA9637-13	HSA_CIRCpedia_5717
chr11_78465875_78493195_-	0	1.2	9.176	1.281	4.725	2.672	7.019	0	0	0	0	3.652	1.303	0	chr11	78465875	78493195	circRNA_194	27320	-	CDS	ENSG00000137513.10	CDS	ENSG00000137513.10	exonic	ENSG00000137513.10	NARS2	chr11	protein_coding	asparaginyl-tRNA synthetase 2, mitochondrial	chr11:78465876|78493195	human	hsa-NARS2_0001	chr11:78465876|78493195	chr11:78176922|78204241	hsa_circ_0005935	NM_024678|NARS2	hsa_circ_03687	hsa-circRNA9643-20	HSA_CIRCpedia_5768
chr11_83161326_83184908_+	2.634	0	0	0	3.544	0	4.212	0	2.479	1.278	0	3.652	0	0	chr11	83161326	83184908	circRNA_199	23582	+	CDS	ENSG00000165494.11	three_prime_UTR	ENSG00000165494.11	exonic	ENSG00000165494.11	PCF11	chr11	protein_coding	PCF11 cleavage and polyadenylation factor subunit	chr11:83161327|83184908	human	hsa-PCF11_0001	chr11:83161327|83184908	chr11:82872369|82895950	hsa_circ_0096564	ENST00000298281.4|PCF11	-	-	-
chr11_83273646_83278829_-	5.267	6	0	2.562	0	4.008	0	0	4.958	0	3.443	2.435	2.607	0	chr11	83273646	83278829	circRNA_200	5183	-	CDS	ENSG00000137500.9	CDS	ENSG00000137500.9	exonic	ENSG00000137500.9	CCDC90B	chr11	protein_coding	coiled-coil domain containing 90B	chr11:83273647|83278829	human	hsa-CCDC90B_0004	chr11:83273647|83278829	chr11:82984690|82989872	hsa_circ_0096576	ENST00000529689.1|CCDC90B	hsa_circ_15256	hsa-circRNA9651-8	HSA_CIRCpedia_5828
chr11_8413494_8464822_-	0	0	9.176	2.562	0	2.672	0	1.321	4.958	3.834	0	0	0	2.623	chr11	8413494	8464822	circRNA_201	51328	-	CDS	ENSG00000130413.15	CDS	ENSG00000130413.15	exonic	ENSG00000130413.15	STK33	chr11	protein_coding	serine/threonine kinase 33	chr11:8413495|8464822	human	hsa-STK33_0009	chr11:8413495|8464822	chr11:8435042|8486369	hsa_circ_0096614	ENST00000447869.1|STK33	hsa_circ_14261	hsa-circRNA9399-1	HSA_CIRCpedia_5835
chr11_8435493_8464822_-	5.267	2.4	7.865	0	0	4.008	12.635	3.963	0	0	9.181	6.086	3.91	3.935	chr11	8435493	8464822	circRNA_202	29329	-	CDS	ENSG00000130413.15	CDS	ENSG00000130413.15	exonic	ENSG00000130413.15	STK33	chr11	protein_coding	serine/threonine kinase 33	chr11:8435494|8464822	human	hsa-STK33_0010	chr11:8435494|8464822	chr11:8457041|8486369	hsa_circ_0021089	NM_030906|STK33	hsa_circ_09998	hsa-circRNA9399-3	HSA_CIRCpedia_5838
chr11_85974707_85983973_-	0	6	11.797	7.686	2.362	10.687	0	0	0	0	0	1.217	0	3.935	chr11	85974707	85983973	circRNA_204	9266	-	CDS	ENSG00000073921.18	CDS	ENSG00000073921.18	exonic	ENSG00000073921.18	PICALM	chr11	protein_coding	phosphatidylinositol binding clathrin assembly protein	chr11:85974708|85983973	human	hsa-PICALM_0002	chr11:85974708|85983973	chr11:85685751|85695016	hsa_circ_0006629	NM_001008660|PICALM	hsa_circ_04345	hsa-circRNA9655-74	HSA_CIRCpedia_5855
chr11_85974707_86031611_-	3.95	1.2	0	3.843	8.268	0	2.808	2.642	1.239	3.834	5.738	0	0	0	chr11	85974707	86031611	circRNA_205	56904	-	CDS	ENSG00000073921.18	CDS	ENSG00000073921.18	exonic	ENSG00000073921.18	PICALM	chr11	protein_coding	phosphatidylinositol binding clathrin assembly protein	chr11:85974708|86031611	human	hsa-PICALM_0003	chr11:85974708|86031611	chr11:85685751|85742653	hsa_circ_0023891	NM_007166|PICALM	hsa_circ_16629	hsa-circRNA9655-57	HSA_CIRCpedia_5863
chr11_85990249_86031611_-	5.267	0	3.932	0	3.544	0	1.404	0	0	0	0	2.435	2.607	2.623	chr11	85990249	86031611	circRNA_206	41362	-	CDS	ENSG00000073921.18	CDS	ENSG00000073921.18	exonic	ENSG00000073921.18	PICALM	chr11	protein_coding	phosphatidylinositol binding clathrin assembly protein	chr11:85990250|86031611	human	hsa-PICALM_0010	chr11:85990250|86031611	chr11:85701293|85742653	hsa_circ_0023918	NM_007166|PICALM	hsa_circ_01810	hsa-circRNA9655-15	HSA_CIRCpedia_5888
chr11_85996825_86003451_-	3.95	2.4	9.176	5.124	0	0	1.404	0	4.958	5.112	1.148	1.217	7.82	6.559	chr11	85996825	86003451	circRNA_207	6626	-	CDS	ENSG00000073921.18	CDS	ENSG00000073921.18	exonic	ENSG00000073921.18	PICALM	chr11	protein_coding	phosphatidylinositol binding clathrin assembly protein	chr11:85996826|86003451	human	hsa-PICALM_0006	chr11:85996826|86003451	chr11:85707869|85714494	hsa_circ_0023919	NM_007166|PICALM	hsa_circ_14065	hsa-circRNA9655-21	HSA_CIRCpedia_5890
chr11_85996825_86031611_-	5.267	10.799	10.487	5.124	7.087	6.679	8.423	7.925	13.634	1.278	5.738	12.173	7.82	7.87	chr11	85996825	86031611	circRNA_208	34786	-	CDS	ENSG00000073921.18	CDS	ENSG00000073921.18	exonic	ENSG00000073921.18	PICALM	chr11	protein_coding	phosphatidylinositol binding clathrin assembly protein	chr11:85996826|86031611	human	hsa-PICALM_0001	chr11:85996826|86031611	chr11:85707869|85742653	hsa_circ_0023923	NM_007166|PICALM	hsa_circ_02064	hsa-circRNA9655-30	HSA_CIRCpedia_5894
chr11_86007541_86031611_-	2.634	0	18.351	3.843	2.362	1.336	2.808	7.925	0	15.336	5.738	3.652	6.517	3.935	chr11	86007541	86031611	circRNA_209	24070	-	CDS	ENSG00000073921.18	CDS	ENSG00000073921.18	exonic	ENSG00000073921.18	PICALM	chr11	protein_coding	phosphatidylinositol binding clathrin assembly protein	chr11:86007542|86031611	human	hsa-PICALM_0007	chr11:86007542|86031611	chr11:85718585|85742653	hsa_circ_0023936	NM_007166|PICALM	hsa_circ_03221	hsa-circRNA9655-51	HSA_CIRCpedia_5905
chr11_86011029_86031611_-	3.95	6	7.865	2.562	3.544	0	0	0	6.197	2.556	5.738	10.956	7.82	0	chr11	86011029	86031611	circRNA_210	20582	-	CDS	ENSG00000073921.18	CDS	ENSG00000073921.18	exonic	ENSG00000073921.18	PICALM	chr11	protein_coding	phosphatidylinositol binding clathrin assembly protein	chr11:86011030|86031611	human	hsa-PICALM_0008	chr11:86011030|86031611	chr11:85722073|85742653	hsa_circ_0000347	NM_007166|PICALM	hsa_circ_10091	hsa-circRNA9655-46	HSA_CIRCpedia_5907
chr11_86012280_86031611_-	0	0	5.243	6.405	1.181	4.008	2.808	0	0	0	0	0	3.91	0	chr11	86012280	86031611	circRNA_211	19331	-	CDS	ENSG00000073921.18	CDS	ENSG00000073921.18	exonic	ENSG00000073921.18	PICALM	chr11	protein_coding	phosphatidylinositol binding clathrin assembly protein	chr11:86012281|86031611	human	hsa-PICALM_0004	chr11:86012281|86031611	chr11:85723324|85742653	hsa_circ_0023940	NM_007166|PICALM	-	hsa-circRNA9655-101	HSA_CIRCpedia_5908
chr11_87067693_87091395_+	0	0	1.311	0	2.362	0	4.212	1.321	0	3.834	2.295	4.869	0	6.559	chr11	87067693	87091395	circRNA_212	23702	+	CDS	ENSG00000166575.17	CDS	ENSG00000166575.17	exonic	ENSG00000166575.17	TMEM135	chr11	protein_coding	transmembrane protein 135	chr11:87067694|87091395	human	hsa-TMEM135_0001	chr11:87067694|87091395	chr11:86778736|86802437	hsa_circ_0008359	NM_022918|TMEM135	hsa_circ_17807	hsa-circRNA1506-41	HSA_CIRCpedia_5930
chr11_89400016_89402542_-	1.317	0	0	5.124	2.362	4.008	0	3.963	1.239	1.278	2.295	1.217	0	0	chr11	89400016	89402542	circRNA_213	2526	-	CDS	ENSG00000086991.13	CDS	ENSG00000086991.13	exonic	ENSG00000086991.13	NOX4	chr11	protein_coding	NADPH oxidase 4	chr11:89400017|89402542	human	hsa-NOX4_0018	chr11:89400017|89402542	chr11:89133185|89135710	hsa_circ_0023984	NM_001143837|NOX4	hsa_circ_03170	hsa-circRNA9660-17	HSA_CIRCpedia_5970
chr11_92352095_92355404_+	23.702	0	28.838	3.843	2.362	0	4.212	0	1.239	0	0	13.39	2.607	0	chr11	92352095	92355404	circRNA_214	3309	+	five_prime_UTR	ENSG00000165323.16	CDS	ENSG00000165323.16	exonic	ENSG00000165323.16	FAT3	chr11	protein_coding	FAT atypical cadherin 3	chr11:92352096|92355404	human	hsa-FAT3_0008	chr11:92352096|92355404	chr11:92085262|92088570	hsa_circ_0000348	NM_001008781|FAT3	hsa_circ_23679	hsa-circRNA1508-13	HSA_CIRCpedia_6027
chr11_96091891_96093517_-	6.584	0	18.351	6.405	3.544	0	11.231	1.321	7.437	2.556	10.328	2.435	0	5.247	chr11	96091891	96093517	circRNA_215	1626	-	CDS	ENSG00000184384.14	CDS	ENSG00000184384.14	exonic	ENSG00000184384.14	MAML2	chr11	protein_coding	mastermind like transcriptional coactivator 2	chr11:96091892|96093517	human	hsa-MAML2_0002	chr11:96091892|96093517	chr11:95825056|95826681	hsa_circ_0024085	NM_032427|MAML2	hsa_circ_29163	hsa-circRNA9675-1	HSA_CIRCpedia_6176
chr12_100282942_100298175_+	9.217	0	2.622	8.967	10.631	13.359	7.019	7.925	7.437	3.834	14.919	10.956	13.033	17.052	chr12	100282942	100298175	circRNA_230	15233	+	five_prime_UTR	ENSG00000136021.19	CDS	ENSG00000136021.19	exonic	ENSG00000136021.19	SCYL2	chr12	protein_coding	SCY1 like pseudokinase 2	chr12:100282943|100298175	human	hsa-SCYL2_0001	chr12:100282943|100298175	chr12:100676721|100691953	hsa_circ_0006258	NM_017988|SCYL2	hsa_circ_05659	hsa-circRNA1930-1	HSA_CIRCpedia_6239
chr12_100922225_100987670_+	2.634	0	5.243	0	0	0	0	1.321	0	2.556	0	3.652	2.607	2.623	chr12	100922225	100987670	circRNA_231	65445	+	CDS	ENSG00000151572.18	CDS	ENSG00000151572.18	exonic	ENSG00000151572.18	ANO4	chr12	protein_coding	anoctamin 4	chr12:100922226|100987670	human	hsa-ANO4_0008	chr12:100922226|100987670	chr12:101316004|101381448	hsa_circ_0027871	NM_178826|ANO4	hsa_circ_11715	hsa-circRNA1935-7	HSA_CIRCpedia_6256
chr12_101020033_101048401_+	1.317	2.4	13.108	0	4.725	2.672	0	3.963	0	10.224	3.443	2.435	0	2.623	chr12	101020033	101048401	circRNA_232	28368	+	CDS	ENSG00000151572.18	CDS	ENSG00000151572.18	exonic	ENSG00000151572.18	ANO4	chr12	protein_coding	anoctamin 4	chr12:101020034|101048401	human	hsa-ANO4_0007	chr12:101020034|101048401	chr12:101413812|101442179	hsa_circ_0027874	NM_178826|ANO4	hsa_circ_03950	hsa-circRNA1935-6	HSA_CIRCpedia_6259
chr12_101396398_101405981_-	0	0	7.865	7.686	1.181	0	0	2.642	1.239	1.278	2.295	4.869	2.607	0	chr12	101396398	101405981	circRNA_233	9583	-	CDS	ENSG00000120805.14	CDS	ENSG00000120805.14	exonic	ENSG00000120805.14	ARL1	chr12	protein_coding	ADP ribosylation factor like GTPase 1	chr12:101396399|101405981	human	hsa-ARL1_0003	chr12:101396399|101405981	chr12:101790177|101799759	hsa_circ_0027902	NM_001177|ARL1	hsa_circ_11603	hsa-circRNA10080-1	HSA_CIRCpedia_6286
chr12_1027747_1028572_+	14.485	2.4	9.176	8.967	22.443	13.359	9.827	9.246	1.239	6.39	6.886	7.304	10.427	14.429	chr12	1027747	1028572	circRNA_234	825	+	five_prime_UTR	ENSG00000082805.20	CDS	ENSG00000082805.20	exonic	ENSG00000082805.20	ERC1	chr12	protein_coding	ELKS/RAB6-interacting/CAST family member 1	chr12:1027748|1028572	human	hsa-ERC1_0031	chr12:1027748|1028572	chr12:1136914|1137738	hsa_circ_0000373	NM_178040|ERC1	hsa_circ_22854	hsa-circRNA1626-27	HSA_CIRCpedia_6893
chr12_104844471_104928694_-	0	0	0	1.281	2.362	0	0	0	11.155	2.556	3.443	0	7.82	0	chr12	104844471	104928694	circRNA_235	84223	-	CDS	ENSG00000136052.10	five_prime_UTR	ENSG00000136052.10	exonic	ENSG00000136052.10	SLC41A2	chr12	protein_coding	solute carrier family 41 member 2	chr12:104844472|104928694	human	hsa-SLC41A2_0012	chr12:104844472|104928694	chr12:105238250|105322472	hsa_circ_0027966	NM_032148|SLC41A2	-	hsa-circRNA10094-8	HSA_CIRCpedia_72163
chr12_104861290_104928694_-	0	4.8	0	0	1.181	20.038	0	2.642	0	0	2.295	2.435	0	0	chr12	104861290	104928694	circRNA_236	67404	-	CDS	ENSG00000136052.10	five_prime_UTR	ENSG00000136052.10	exonic	ENSG00000136052.10	SLC41A2	chr12	protein_coding	solute carrier family 41 member 2	chr12:104861291|104928694	human	hsa-SLC41A2_0014	chr12:104861291|104928694	chr12:105255069|105322472	hsa_circ_0027969	NM_032148|SLC41A2	-	hsa-circRNA10094-3	HSA_CIRCpedia_6393
chr12_104895273_104928694_-	0	0	7.865	0	2.362	6.679	0	2.642	0	0	3.443	0	2.607	0	chr12	104895273	104928694	circRNA_237	33421	-	CDS	ENSG00000136052.10	five_prime_UTR	ENSG00000136052.10	exonic	ENSG00000136052.10	SLC41A2	chr12	protein_coding	solute carrier family 41 member 2	chr12:104895274|104928694	human	hsa-SLC41A2_0016	chr12:104895274|104928694	chr12:105289052|105322472	hsa_circ_0097105	NM_032148|SLC41A2	hsa_circ_10085	-	HSA_CIRCpedia_6395
chr12_104909654_104928694_-	0	0	0	1.281	8.268	5.344	1.404	5.284	0	0	3.443	2.435	2.607	0	chr12	104909654	104928694	circRNA_238	19040	-	CDS	ENSG00000136052.10	five_prime_UTR	ENSG00000136052.10	exonic	ENSG00000136052.10	SLC41A2	chr12	protein_coding	solute carrier family 41 member 2	chr12:104909655|104928694	human	hsa-SLC41A2_0015	chr12:104909655|104928694	chr12:105303433|105322472	hsa_circ_0003012	NM_032148|SLC41A2	hsa_circ_19981	hsa-circRNA10094-14	HSA_CIRCpedia_6396
chr12_104927972_104928694_-	0	2.4	0	2.562	0	0	5.616	3.963	2.479	1.278	8.033	0	3.91	3.935	chr12	104927972	104928694	circRNA_239	722	-	CDS	ENSG00000136052.10	five_prime_UTR	ENSG00000136052.10	exonic	ENSG00000136052.10	SLC41A2	chr12	protein_coding	solute carrier family 41 member 2	chr12:104927973|104928694	human	hsa-SLC41A2_0011	chr12:104927973|104928694	chr12:105321751|105322472	hsa_circ_0006260	NM_032148|SLC41A2	hsa_circ_23119	hsa-circRNA10094-5	HSA_CIRCpedia_6398
chr12_104991711_104996026_+	0	1.2	2.622	2.562	1.181	2.672	0	2.642	6.197	0	0	0	0	0	chr12	104991711	104996026	circRNA_240	4315	+	CDS	ENSG00000151131.11	three_prime_UTR	ENSG00000151131.11	exonic	ENSG00000151131.11	C12orf45	chr12	protein_coding	--	chr12:104991712|104996026	human	hsa-C12orf45_0001	chr12:104991712|104996026	chr12:105385490|105389804	hsa_circ_0009063	NM_152318|C12orf45	-	hsa-circRNA1952-2	-
chr12_108652271_108654410_-	22.385	3.6	41.946	15.372	8.268	6.679	0	15.851	13.634	14.058	3.443	19.476	3.91	5.247	chr12	108652271	108654410	circRNA_241	2139	-	CDS	ENSG00000110880.11	CDS	ENSG00000110880.11	exonic	ENSG00000110880.11	CORO1C	chr12	protein_coding	coronin 1C	chr12:108652272|108654410	human	hsa-CORO1C_0003	chr12:108652272|108654410	chr12:109046048|109048186	hsa_circ_0000437	NM_014325|CORO1C	hsa_circ_01619	hsa-circRNA10105-33	HSA_CIRCpedia_6479
chr12_111552279_111555919_-	3.95	6	19.662	2.562	12.993	14.695	7.019	0	6.197	3.834	6.886	9.738	6.517	7.87	chr12	111552279	111555919	circRNA_242	3640	-	CDS	ENSG00000204842.18	CDS	ENSG00000204842.18	exonic	ENSG00000204842.18	ATXN2	chr12	protein_coding	ataxin 2	chr12:111552280|111555919	human	hsa-ATXN2_0002	chr12:111552280|111555919	chr12:111990084|111993723	hsa_circ_0002457	NM_002973|ATXN2	hsa_circ_10539	hsa-circRNA10121-9	HSA_CIRCpedia_6698
chr12_111554157_111555919_-	3.95	7.2	14.419	10.248	5.906	8.015	15.443	9.246	21.071	7.668	8.033	3.652	6.517	3.935	chr12	111554157	111555919	circRNA_243	1762	-	CDS	ENSG00000204842.18	CDS	ENSG00000204842.18	exonic	ENSG00000204842.18	ATXN2	chr12	protein_coding	ataxin 2	chr12:111554158|111555919	human	hsa-ATXN2_0059	chr12:111554158|111555919	chr12:111991962|111993723	hsa_circ_0000439	NM_002973|ATXN2	hsa_circ_09721	hsa-circRNA10121-48	HSA_CIRCpedia_6699
chr12_111679150_111683307_-	0	1.2	3.932	0	7.087	0	0	3.963	2.479	7.668	3.443	2.435	0	0	chr12	111679150	111683307	circRNA_244	4157	-	CDS	ENSG00000089234.16	CDS	ENSG00000089234.16	exonic	ENSG00000089234.16	BRAP	chr12	protein_coding	BRCA1 associated protein	chr12:111679151|111683307	human	hsa-BRAP_0007	chr12:111679151|111683307	chr12:112116955|112121111	hsa_circ_0006396	NM_006768|BRAP	hsa_circ_16351	hsa-circRNA10122-17	HSA_CIRCpedia_6717
chr12_112319224_112319742_-	0	2.4	5.243	0	5.906	0	2.808	0	0	2.556	2.295	2.435	0	0	chr12	112319224	112319742	circRNA_245	518	-	CDS	ENSG00000173064.14	CDS	ENSG00000173064.14	exonic	ENSG00000173064.14	HECTD4	chr12	protein_coding	HECT domain E3 ubiquitin protein ligase 4	chr12:112319225|112319742	human	hsa-HECTD4_0001	chr12:112319225|112319742	chr12:112757029|112757546	hsa_circ_0002584	NM_001109662|C12orf51	hsa_circ_07132	hsa-circRNA10125-18	HSA_CIRCpedia_6872
chr12_113267842_113269845_+	2.634	0	2.622	6.405	3.544	5.344	2.808	3.963	0	0	1.148	6.086	1.303	0	chr12	113267842	113269845	circRNA_246	2003	+	CDS	ENSG00000186815.13	CDS	ENSG00000186815.13	exonic	ENSG00000186815.13	TPCN1	chr12	protein_coding	two pore segment channel 1	chr12:113267843|113269845	human	hsa-TPCN1_0003	chr12:113267843|113269845	chr12:113705648|113707650	hsa_circ_0002857	NM_001143819|TPCN1	hsa_circ_25809	hsa-circRNA1991-4	HSA_CIRCpedia_6901
chr12_116230532_116237705_-	26.336	14.399	60.297	25.62	18.899	16.031	12.635	13.209	29.748	8.946	21.804	24.346	19.55	7.87	chr12	116230532	116237705	circRNA_247	7173	-	noncoding_exon	ENSG00000123066.9	CDS	ENSG00000123066.9	exonic	ENSG00000123066.9	MED13L	chr12	protein_coding	mediator complex subunit 13L	chr12:116230533|116237705	human	hsa-MED13L_0024	chr12:116230533|116237705	chr12:116668338|116675510	hsa_circ_0000443	NM_015335|MED13L	-	hsa-circRNA10134-57	-
chr12_116236820_116237705_-	2.634	0	10.487	6.405	0	0	0	0	0	0	1.148	4.869	2.607	0	chr12	116236820	116237705	circRNA_248	885	-	noncoding_exon	ENSG00000123066.9	CDS	ENSG00000123066.9	exonic	ENSG00000123066.9	MED13L	chr12	protein_coding	mediator complex subunit 13L	chr12:116236821|116237705	human	hsa-MED13L_0040	chr12:116236821|116237705	chr12:116674626|116675510	hsa_circ_0008151	NM_015335|MED13L	-	hsa-circRNA10134-41	-
chr12_120154969_120155719_-	1.317	7.2	0	3.843	3.544	0	0	6.605	2.479	12.78	3.443	3.652	13.033	9.182	chr12	120154969	120155719	circRNA_249	750	-	CDS	ENSG00000089154.11	CDS	ENSG00000089154.11	exonic	ENSG00000089154.11	GCN1	chr12	protein_coding	GCN1 activator of EIF2AK4	chr12:120154970|120155719	human	hsa-GCN1_0003	chr12:120154970|120155719	chr12:120592774|120593523	hsa_circ_0000448	NM_006836|GCN1L1	hsa_circ_17400	hsa-circRNA10151-34	HSA_CIRCpedia_7094
chr12_120557281_120557682_+	2.634	0	7.865	0	4.725	0	5.616	0	0	0	2.295	0	1.303	2.623	chr12	120557281	120557682	circRNA_250	401	+	CDS	ENSG00000022840.17	CDS	ENSG00000022840.17	exonic	ENSG00000022840.17	RNF10	chr12	protein_coding	ring finger protein 10	chr12:120557282|120557682	human	hsa-RNF10_0004	chr12:120557282|120557682	chr12:120995085|120995485	hsa_circ_0028899	NM_014868|RNF10	hsa_circ_26020	hsa-circRNA2010-32	HSA_CIRCpedia_7134
chr12_120782654_120784593_-	21.069	2.4	18.351	2.562	7.087	6.679	23.866	9.246	14.874	7.668	4.59	20.694	15.64	0	chr12	120782654	120784593	circRNA_251	1939	-	CDS	ENSG00000157837.16	CDS	ENSG00000157837.16	exonic	ENSG00000157837.16	SPPL3	chr12	protein_coding	signal peptide peptidase like 3	chr12:120782655|120784593	human	hsa-SPPL3_0001	chr12:120782655|120784593	chr12:121220458|121222396	hsa_circ_0003472	NM_139015|SPPL3	hsa_circ_04060	hsa-circRNA10161-2	HSA_CIRCpedia_7153
chr12_120782654_120791557_-	5.267	3.6	3.932	5.124	1.181	2.672	0	3.963	0	0	0	0	0	7.87	chr12	120782654	120791557	circRNA_252	8903	-	CDS	ENSG00000157837.16	CDS	ENSG00000157837.16	exonic	ENSG00000157837.16	SPPL3	chr12	protein_coding	signal peptide peptidase like 3	chr12:120782655|120791557	human	hsa-SPPL3_0002	chr12:120782655|120791557	chr12:121220458|121229360	hsa_circ_0004479	NM_139015|SPPL3	hsa_circ_07140	hsa-circRNA10161-6	HSA_CIRCpedia_7154
chr12_121743628_121752223_+	1.317	3.6	6.554	3.843	3.544	0	5.616	2.642	0	3.834	4.59	0	0	0	chr12	121743628	121752223	circRNA_253	8595	+	CDS	ENSG00000188735.13	CDS	ENSG00000188735.13	exonic	ENSG00000188735.13	TMEM120B	chr12	protein_coding	transmembrane protein 120B	chr12:121743629|121752223	human	hsa-TMEM120B_0001	chr12:121743629|121752223	chr12:122181535|122190129	hsa_circ_0006030	NM_001080825|TMEM120B	hsa_circ_16516	hsa-circRNA2019-20	HSA_CIRCpedia_7222
chr12_121763720_121764033_+	0	6	5.243	1.281	2.362	6.679	9.827	11.888	4.958	7.668	5.738	10.956	9.123	5.247	chr12	121763720	121764033	circRNA_254	313	+	intron	ENSG00000188735.13	intron	ENSG00000188735.13	intron-only	ENSG00000188735.13	TMEM120B	chr12	protein_coding	transmembrane protein 120B	chr12:121763721|121764033	human	hsa-TMEM120B_0004	chr12:121763721|121764033	chr12:122201627|122201939	-	-	-	-	-
chr12_121763720_121764035_+	0	4.8	3.932	0	5.906	8.015	0	3.963	0	2.556	0	2.435	3.91	0	chr12	121763720	121764035	circRNA_255	315	+	intron	ENSG00000188735.13	intron	ENSG00000188735.13	intron-only	ENSG00000188735.13	TMEM120B	chr12	protein_coding	transmembrane protein 120B	chr12:121763721|121764035	human	hsa-TMEM120B_0005	chr12:121763721|121764035	chr12:122201627|122201941	-	-	-	-	-
chr12_122340752_122341697_-	6.584	4.8	10.487	1.281	3.544	0	0	1.321	1.239	1.278	0	10.956	1.303	0	chr12	122340752	122341697	circRNA_256	945	-	CDS	ENSG00000130779.22	CDS	ENSG00000130779.22	exonic	ENSG00000130779.22	CLIP1	chr12	protein_coding	CAP-Gly domain containing linker protein 1	chr12:122340753|122341697	human	hsa-CLIP1_0078	chr12:122340753|122341697	chr12:122825300|122826244	hsa_circ_0029069	NM_001247997|CLIP1	hsa_circ_26774	hsa-circRNA10175-13	HSA_CIRCpedia_7294
chr12_12244261_12244655_-	9.217	3.6	5.243	10.248	2.362	16.031	5.616	5.284	4.958	0	10.328	4.869	9.123	17.052	chr12	12244261	12244655	circRNA_257	394	-	CDS	ENSG00000070018.9	CDS	ENSG00000070018.9	exonic	ENSG00000070018.9	LRP6	chr12	protein_coding	LDL receptor related protein 6	chr12:12244262|12244655	human	hsa-LRP6_0002	chr12:12244262|12244655	chr12:12397196|12397589	hsa_circ_0000378	NM_002336|LRP6	hsa_circ_27018	hsa-circRNA9845-17	HSA_CIRCpedia_7480
chr12_123639263_123652735_+	0	4.8	1.311	2.562	2.362	0	0	6.605	4.958	0	2.295	7.304	0	3.935	chr12	123639263	123652735	circRNA_258	13472	+	CDS	ENSG00000111358.14	CDS	ENSG00000111358.14	exonic	ENSG00000111358.14	GTF2H3	chr12	protein_coding	general transcription factor IIH subunit 3	chr12:123639264|123652735	human	hsa-GTF2H3_0005	chr12:123639264|123652735	chr12:124123811|124137282	hsa_circ_0097746	ENST00000543341.2|GTF2H3	hsa_circ_02169	hsa-circRNA2041-3	HSA_CIRCpedia_7502
chr12_124419956_124430787_-	0	1.2	5.243	3.843	2.362	1.336	0	3.963	0	10.224	2.295	3.652	0	1.312	chr12	124419956	124430787	circRNA_259	10831	-	CDS	ENSG00000196498.13	CDS	ENSG00000196498.13	exonic	ENSG00000196498.13	NCOR2	chr12	protein_coding	nuclear receptor corepressor 2	chr12:124419957|124430787	human	hsa-NCOR2_0007	chr12:124419957|124430787	chr12:124904503|124915333	hsa_circ_0029308	NM_006312|NCOR2	hsa_circ_17219	hsa-circRNA10194-29	HSA_CIRCpedia_7560
chr12_128414731_128415620_+	3.95	6	5.243	3.843	11.812	0	0	2.642	3.718	5.112	1.148	3.652	7.82	2.623	chr12	128414731	128415620	circRNA_260	889	+	CDS	ENSG00000181234.10	CDS	ENSG00000181234.10	exonic	ENSG00000181234.10	TMEM132C	chr12	protein_coding	transmembrane protein 132C	chr12:128414732|128415620	human	hsa-TMEM132C_0001	chr12:128414732|128415620	chr12:128899277|128900165	hsa_circ_0097861	NM_001136103|TMEM132C	hsa_circ_29802	hsa-circRNA2051	HSA_CIRCpedia_7629
chr12_129699809_129700698_-	0	0	0	5.124	0	0	0	2.642	0	0	5.738	6.086	0	13.117	chr12	129699809	129700698	circRNA_261	889	-	CDS	ENSG00000151952.16	CDS	ENSG00000151952.16	exonic	ENSG00000151952.16	TMEM132D	chr12	protein_coding	transmembrane protein 132D	chr12:129699810|129700698	human	hsa-TMEM132D_0001	chr12:129699810|129700698	chr12:130184355|130185243	hsa_circ_0097876	NM_133448|TMEM132D	hsa_circ_07301	hsa-circRNA10200-5	HSA_CIRCpedia_7652
chr12_14423908_14425473_+	0	10.799	13.108	3.843	7.087	0	4.212	0	0	5.112	0	1.217	2.607	0	chr12	14423908	14425473	circRNA_263	1565	+	CDS	ENSG00000171681.13	CDS	ENSG00000171681.13	exonic	ENSG00000171681.13	ATF7IP	chr12	protein_coding	activating transcription factor 7 interacting protein	chr12:14423909|14425473	human	hsa-ATF7IP_0001	chr12:14423909|14425473	chr12:14576843|14578407	hsa_circ_0097977	ENST00000544627.1|ATF7IP	hsa_circ_12471	hsa-circRNA1692-7	HSA_CIRCpedia_7826
chr12_19279570_19280805_+	2.634	0	6.554	0	0	10.687	2.808	0	2.479	0	0	2.435	3.91	0	chr12	19279570	19280805	circRNA_266	1235	+	intron	ENSG00000052126.15	intron	ENSG00000052126.15	intron-only	ENSG00000052126.15	PLEKHA5	chr12	protein_coding	pleckstrin homology domain containing A5	chr12:19279571|19280805	--	--	--	--	--	--	--	--	--
chr12_19347559_19347754_+	0	2.4	0	5.124	0	0	4.212	0	0	2.556	0	0	0	3.935	chr12	19347559	19347754	circRNA_267	195	+	intron	ENSG00000052126.15	intron	ENSG00000052126.15	intron-only	ENSG00000052126.15	PLEKHA5	chr12	protein_coding	pleckstrin homology domain containing A5	chr12:19347560|19347754	--	--	--	--	--	--	--	--	--
chr12_19462509_19473355_+	0	0	1.311	6.405	3.544	0	2.808	1.321	0	0	3.443	0	2.607	0	chr12	19462509	19473355	circRNA_268	10846	+	CDS	ENSG00000139154.16	CDS	ENSG00000139154.16	exonic	ENSG00000139154.16	AEBP2	chr12	protein_coding	AE binding protein 2	chr12:19462510|19473355	human	hsa-AEBP2_0001	chr12:19462510|19473355	chr12:19615444|19626289	hsa_circ_0006420	NM_153207|AEBP2	hsa_circ_21263	hsa-circRNA1702-17	HSA_CIRCpedia_7898
chr12_22643762_22673660_+	2.634	2.4	0	0	3.544	0	4.212	1.321	6.197	1.278	0	0	5.213	1.312	chr12	22643762	22673660	circRNA_270	29898	+	CDS	ENSG00000139163.16	CDS	ENSG00000139163.16	exonic	ENSG00000139163.16	ETNK1	chr12	protein_coding	ethanolamine kinase 1	chr12:22643763|22673660	human	hsa-ETNK1_0001	chr12:22643763|22673660	chr12:22796697|22826594	hsa_circ_0008664	NM_018638|ETNK1	hsa_circ_03502	hsa-circRNA1712-4	HSA_CIRCpedia_7981
chr12_26578712_26602706_-	0	6	0	0	0	9.351	0	1.321	0	1.278	3.443	0	6.517	3.935	chr12	26578712	26602706	circRNA_276	23994	-	CDS	ENSG00000123104.12	CDS	ENSG00000123104.12	exonic	ENSG00000123104.12	ITPR2	chr12	protein_coding	inositol 1,4,5-trisphosphate receptor type 2	chr12:26578713|26602706	human	hsa-ITPR2_0009	chr12:26578713|26602706	chr12:26731646|26755639	hsa_circ_0098221	NM_002223|ITPR2	hsa_circ_18559	hsa-circRNA9867-52	HSA_CIRCpedia_8064
chr12_27714779_27724186_+	11.851	0	31.46	7.686	0	1.336	14.039	3.963	17.353	1.278	4.59	10.956	0	2.623	chr12	27714779	27724186	circRNA_278	9407	+	CDS	ENSG00000061794.13	CDS	ENSG00000061794.13	exonic	ENSG00000061794.13	MRPS35	chr12	protein_coding	mitochondrial ribosomal protein S35	chr12:27714780|27724186	human	hsa-MRPS35_0002	chr12:27714780|27724186	chr12:27867713|27877119	hsa_circ_0000384	NM_001190864|MRPS35	hsa_circ_16464	hsa-circRNA1722-1	HSA_CIRCpedia_8145
chr12_28255580_28307749_+	7.901	7.2	0	2.562	4.725	0	0	6.605	0	5.112	4.59	1.217	5.213	2.623	chr12	28255580	28307749	circRNA_279	52169	+	five_prime_UTR	ENSG00000123106.10	CDS	ENSG00000123106.10	exonic	ENSG00000123106.10	CCDC91	chr12	protein_coding	coiled-coil domain containing 91	chr12:28255581|28307749	human	hsa-CCDC91_0046	chr12:28255581|28307749	chr12:28408514|28460682	hsa_circ_0098286	ENST00000545336.1|CCDC91	-	hsa-circRNA1724-15	HSA_CIRCpedia_8162
chr12_28305648_28307749_+	3.95	4.8	6.554	3.843	2.362	8.015	8.423	7.925	9.916	5.112	16.066	6.086	5.213	10.494	chr12	28305648	28307749	circRNA_280	2101	+	CDS	ENSG00000123106.10	CDS	ENSG00000123106.10	exonic	ENSG00000123106.10	CCDC91	chr12	protein_coding	coiled-coil domain containing 91	chr12:28305649|28307749	human	hsa-CCDC91_0001	chr12:28305649|28307749	chr12:28458582|28460682	hsa_circ_0007723	NM_018318|CCDC91	hsa_circ_00886	hsa-circRNA1724-13	HSA_CIRCpedia_8169
chr12_29339850_29341816_-	1.317	0	5.243	0	0	4.008	0	0	0	0	3.443	0	3.91	2.623	chr12	29339850	29341816	circRNA_281	1966	-	three_prime_UTR	ENSG00000087502.18	CDS	ENSG00000087502.18	exonic	ENSG00000087502.18	ERGIC2	chr12	protein_coding	ERGIC and golgi 2	chr12:29339851|29341816	human	hsa-ERGIC2_0013	chr12:29339851|29341816	chr12:29492784|29494749	hsa_circ_0098306	ENST00000360150.4|ERGIC2	-	-	-
chr12_29659879_29660885_-	3.95	6	15.73	1.281	3.544	6.679	0	2.642	3.718	0	2.295	4.869	5.213	1.312	chr12	29659879	29660885	circRNA_282	1006	-	CDS	ENSG00000133687.16	CDS	ENSG00000133687.16	exonic	ENSG00000133687.16	TMTC1	chr12	protein_coding	transmembrane O-mannosyltransferase targeting cadherins 1	chr12:29659880|29660885	human	hsa-TMTC1_0017	chr12:29659880|29660885	chr12:29812813|29813818	hsa_circ_0025765	NM_175861|TMTC1	hsa_circ_25829	hsa-circRNA9873-8	HSA_CIRCpedia_8206
chr12_32305696_32306122_+	5.267	1.2	9.176	0	0	0	0	6.605	1.239	6.39	0	0	3.91	7.87	chr12	32305696	32306122	circRNA_287	426	+	CDS	ENSG00000151746.15	CDS	ENSG00000151746.15	exonic	ENSG00000151746.15	BICD1	chr12	protein_coding	BICD cargo adaptor 1	chr12:32305697|32306122	human	hsa-BICD1_0006	chr12:32305697|32306122	chr12:32458631|32459056	hsa_circ_0025839	NM_001714|BICD1	-	hsa-circRNA1732-4	HSA_CIRCpedia_8311
chr12_32327460_32328555_+	2.634	0	3.932	0	4.725	0	4.212	0	1.239	1.278	0	8.521	1.303	0	chr12	32327460	32328555	circRNA_288	1095	+	CDS	ENSG00000151746.15	CDS	ENSG00000151746.15	exonic	ENSG00000151746.15	BICD1	chr12	protein_coding	BICD cargo adaptor 1	chr12:32327461|32328555	human	-	-	chr12:32480395|32481489	hsa_circ_0025841	NM_001714|BICD1	hsa_circ_19083	hsa-circRNA1732-5	HSA_CIRCpedia_8312
chr12_32598496_32611283_+	1.317	6	2.622	0	3.544	2.672	4.212	3.963	7.437	1.278	4.59	0	9.123	0	chr12	32598496	32611283	circRNA_289	12787	+	CDS	ENSG00000139132.16	CDS	ENSG00000139132.16	exonic	ENSG00000139132.16	FGD4	chr12	protein_coding	FYVE, RhoGEF and PH domain containing 4	chr12:32598497|32611283	human	hsa-FGD4_0001	chr12:32598497|32611283	chr12:32751431|32764217	hsa_circ_0025843	NM_139241|FGD4	hsa_circ_21030	hsa-circRNA1733-5	HSA_CIRCpedia_8322
chr12_40028300_40048210_-	2.634	4.8	19.662	0	3.544	0	1.404	5.284	0	0	0	2.435	2.607	1.312	chr12	40028300	40048210	circRNA_294	19910	-	CDS	ENSG00000151229.13	CDS	ENSG00000151229.13	exonic	ENSG00000151229.13	SLC2A13	chr12	protein_coding	solute carrier family 2 member 13	chr12:40028301|40048210	human	hsa-SLC2A13_0004	chr12:40028301|40048210	chr12:40422103|40442012	hsa_circ_0007918	NM_052885|SLC2A13	hsa_circ_16505	hsa-circRNA9890-7	HSA_CIRCpedia_8386
chr12_42351884_42398994_+	7.901	13.199	3.932	5.124	15.356	8.015	1.404	11.888	7.437	2.556	5.738	2.435	9.123	2.623	chr12	42351884	42398994	circRNA_296	47110	+	CDS	ENSG00000134283.18	CDS	ENSG00000134283.18	exonic	ENSG00000134283.18	PPHLN1	chr12	protein_coding	periphilin 1	chr12:42351885|42398994	human	hsa-PPHLN1_0001	chr12:42351885|42398994	chr12:42745687|42792796	hsa_circ_0004815	NM_016488|PPHLN1	hsa_circ_05129	hsa-circRNA1742-6	HSA_CIRCpedia_8408
chr12_45836588_45860949_+	1.317	2.4	2.622	2.562	2.362	2.672	1.404	5.284	8.676	2.556	1.148	2.435	3.91	0	chr12	45836588	45860949	circRNA_298	24361	+	CDS	ENSG00000189079.17	CDS	ENSG00000189079.17	exonic	ENSG00000189079.17	ARID2	chr12	protein_coding	AT-rich interaction domain 2	chr12:45836589|45860949	human	hsa-ARID2_0005	chr12:45836589|45860949	chr12:46230372|46254732	hsa_circ_0025953	NM_152641|ARID2	hsa_circ_16249	hsa-circRNA1747-15	HSA_CIRCpedia_8469
chr12_45926141_45928859_-	5.267	3.6	11.797	2.562	7.087	4.008	1.404	6.605	3.718	3.834	6.886	6.086	2.607	0	chr12	45926141	45928859	circRNA_299	2718	-	CDS	ENSG00000139218.18	CDS	ENSG00000139218.18	exonic	ENSG00000139218.18	SCAF11	chr12	protein_coding	SR-related CTD associated factor 11	chr12:45926142|45928859	human	hsa-SCAF11_0005	chr12:45926142|45928859	chr12:46319925|46322642	hsa_circ_0025967	NM_004719|SCAF11	hsa_circ_26685	hsa-circRNA9899-5	HSA_CIRCpedia_8478
chr12_46229152_46243314_-	11.851	6	6.554	0	7.087	2.672	7.019	23.776	3.718	3.834	5.738	0	3.91	10.494	chr12	46229152	46243314	circRNA_300	14162	-	CDS	ENSG00000111371.16	five_prime_UTR	ENSG00000111371.16	exonic	ENSG00000111371.16	SLC38A1	chr12	protein_coding	solute carrier family 38 member 1	chr12:46229153|46243314	human	hsa-SLC38A1_0009	chr12:46229153|46243314	chr12:46622936|46637097	hsa_circ_0000396	NM_030674|SLC38A1	hsa_circ_03036	hsa-circRNA9900-13	HSA_CIRCpedia_8494
chr12_46239678_46243314_-	0	0	0	3.843	0	4.008	0	2.642	1.239	3.834	1.148	2.435	0	0	chr12	46239678	46243314	circRNA_301	3636	-	CDS	ENSG00000111371.16	five_prime_UTR	ENSG00000111371.16	exonic	ENSG00000111371.16	SLC38A1	chr12	protein_coding	solute carrier family 38 member 1	chr12:46239679|46243314	human	hsa-SLC38A1_0010	chr12:46239679|46243314	chr12:46633462|46637097	hsa_circ_0000398	NM_030674|SLC38A1	hsa_circ_29114	hsa-circRNA9900-20	HSA_CIRCpedia_8497
chr12_50427761_50429090_+	2.634	0	5.243	2.562	0	5.344	0	0	0	1.278	0	6.086	0	3.935	chr12	50427761	50429090	circRNA_305	1329	+	CDS	ENSG00000161813.22	CDS	ENSG00000161813.22	exonic	ENSG00000161813.22	LARP4	chr12	protein_coding	La ribonucleoprotein 4	chr12:50427762|50429090	human	hsa-LARP4_0026	chr12:50427762|50429090	chr12:50821545|50822873	hsa_circ_0003873	NM_052879|LARP4	hsa_circ_22393	hsa-circRNA1767-22	HSA_CIRCpedia_8677
chr12_50427761_50430570_+	0	3.6	0	0	5.906	0	0	6.605	0	0	5.738	0	9.123	2.623	chr12	50427761	50430570	circRNA_306	2809	+	CDS	ENSG00000161813.22	CDS	ENSG00000161813.22	exonic	ENSG00000161813.22	LARP4	chr12	protein_coding	La ribonucleoprotein 4	chr12:50427762|50430570	human	hsa-LARP4_0004	chr12:50427762|50430570	chr12:50821545|50824353	hsa_circ_0003664	NM_052879|LARP4	hsa_circ_23898	hsa-circRNA1767-36	HSA_CIRCpedia_8678
chr12_50427761_50441643_+	11.851	6	11.797	3.843	0	6.679	0	2.642	2.479	2.556	4.59	14.607	9.123	2.623	chr12	50427761	50441643	circRNA_307	13882	+	CDS	ENSG00000161813.22	CDS	ENSG00000161813.22	exonic	ENSG00000161813.22	LARP4	chr12	protein_coding	La ribonucleoprotein 4	chr12:50427762|50441643	human	hsa-LARP4_0003	chr12:50427762|50441643	chr12:50821545|50835426	hsa_circ_0026228	NM_052879|LARP4	-	hsa-circRNA1767-23	HSA_CIRCpedia_8681
chr12_53016472_53022627_+	6.584	2.4	5.243	0	0	0	1.404	5.284	0	3.834	2.295	6.086	5.213	0	chr12	53016472	53022627	circRNA_308	6155	+	CDS	ENSG00000063046.18	CDS	ENSG00000063046.18	exonic	ENSG00000063046.18	EIF4B	chr12	protein_coding	eukaryotic translation initiation factor 4B	chr12:53016473|53022627	human	hsa-EIF4B_0001	chr12:53016473|53022627	chr12:53410257|53416411	hsa_circ_0026497	NM_001417|EIF4B	hsa_circ_07889	hsa-circRNA1784-18	HSA_CIRCpedia_8857
chr12_57467332_57468224_+	2.634	2.4	9.176	2.562	2.362	5.344	0	2.642	8.676	1.278	2.295	10.956	0	3.935	chr12	57467332	57468224	circRNA_309	892	+	CDS	ENSG00000111087.10	CDS	ENSG00000111087.10	exonic	ENSG00000111087.10	GLI1	chr12	protein_coding	GLI family zinc finger 1	chr12:57467333|57468224	human	hsa-GLI1_0001	chr12:57467333|57468224	chr12:57861116|57862007	hsa_circ_0005358	NM_005269|GLI1	hsa_circ_21706	hsa-circRNA1827-1	HSA_CIRCpedia_9178
chr12_6333068_6334244_-	3.95	0	0	0	4.725	1.336	2.808	0	3.718	0	0	3.652	0	0	chr12	6333068	6334244	circRNA_310	1176	-	CDS	ENSG00000067182.8	CDS	ENSG00000067182.8	exonic	ENSG00000067182.8	TNFRSF1A	chr12	protein_coding	TNF receptor superfamily member 1A	chr12:6333069|6334244	human	hsa-TNFRSF1A_0001	chr12:6333069|6334244	chr12:6442235|6443410	hsa_circ_0025128	NM_001065|TNFRSF1A	hsa_circ_17541	hsa-circRNA9808-5	HSA_CIRCpedia_9286
chr12_68892025_68895712_-	0	3.6	0	1.281	0	2.672	0	2.642	2.479	1.278	4.59	0	3.91	1.312	chr12	68892025	68895712	circRNA_312	3687	-	intron	ENSG00000135678.12	intron	ENSG00000135678.12	intron-only	ENSG00000135678.12	CPM	chr12	protein_coding	carboxypeptidase M	chr12:68892026|68895712	--	--	--	--	--	--	--	--	--
chr12_68923577_68923895_-	0	0	5.243	0	0	4.008	0	0	3.718	0	0	0	2.607	2.623	chr12	68923577	68923895	circRNA_313	318	-	intron	ENSG00000135678.12	intron	ENSG00000135678.12	intron-only	ENSG00000135678.12	CPM	chr12	protein_coding	carboxypeptidase M	chr12:68923578|68923895	--	--	--	--	--	--	--	--	--
chr12_69251128_69262562_+	0	7.2	13.108	5.124	9.45	5.344	2.808	3.963	11.155	2.556	9.181	20.694	11.73	1.312	chr12	69251128	69262562	circRNA_314	11434	+	CDS	ENSG00000111605.18	CDS	ENSG00000111605.18	exonic	ENSG00000111605.18	CPSF6	chr12	protein_coding	cleavage and polyadenylation specific factor 6	chr12:69251129|69262562	human	hsa-CPSF6_0011	chr12:69251129|69262562	chr12:69644909|69656342	hsa_circ_0000417	NM_007007|CPSF6	hsa_circ_03726	hsa-circRNA1875-5	HSA_CIRCpedia_9469
chr12_69589484_69592159_+	3.95	2.4	9.176	3.843	0	1.336	0	5.284	0	0	5.738	0	1.303	6.559	chr12	69589484	69592159	circRNA_316	2675	+	CDS	ENSG00000166226.13	CDS	ENSG00000166226.13	exonic	ENSG00000166226.13	CCT2	chr12	protein_coding	chaperonin containing TCP1 subunit 2	chr12:69589485|69592159	human	hsa-CCT2_0004	chr12:69589485|69592159	chr12:69983265|69985939	hsa_circ_0000418	NM_001198842|CCT2	hsa_circ_12599	hsa-circRNA1880-10	HSA_CIRCpedia_9492
chr12_69589484_69593613_+	14.485	10.799	13.108	5.124	9.45	5.344	1.404	5.284	17.353	5.112	5.738	8.521	5.213	6.559	chr12	69589484	69593613	circRNA_317	4129	+	CDS	ENSG00000166226.13	CDS	ENSG00000166226.13	exonic	ENSG00000166226.13	CCT2	chr12	protein_coding	chaperonin containing TCP1 subunit 2	chr12:69589485|69593613	human	hsa-CCT2_0003	chr12:69589485|69593613	chr12:69983265|69987393	hsa_circ_0002940	NM_001198842|CCT2	hsa_circ_24568	hsa-circRNA1880-3	HSA_CIRCpedia_9493
chr12_69800208_69801721_+	19.752	8.4	15.73	11.529	5.906	5.344	23.866	10.567	6.197	10.224	6.886	3.652	6.517	3.935	chr12	69800208	69801721	circRNA_318	1513	+	CDS	ENSG00000127328.22	CDS	ENSG00000127328.22	exonic	ENSG00000127328.22	RAB3IP	chr12	protein_coding	RAB3A interacting protein	chr12:69800209|69801721	human	hsa-RAB3IP_0013	chr12:69800209|69801721	chr12:70193989|70195501	hsa_circ_0000419	NM_175623|RAB3IP	hsa_circ_27724	hsa-circRNA1881-7	HSA_CIRCpedia_9499
chr12_82369386_82403130_+	2.634	1.2	3.932	0	3.544	0	0	0	0	1.278	2.295	6.086	1.303	1.312	chr12	82369386	82403130	circRNA_319	33744	+	intron	ENSG00000127720.8	CDS	ENSG00000127720.8	exon-intron	ENSG00000127720.8	METTL25	chr12	protein_coding	methyltransferase like 25	chr12:82369387|82403130	human	hsa-METTL25_0021	chr12:82369387|82403130	chr12:82763166|82796909	-	-	-	-	-
chr12_82857009_82857580_+	2.634	1.2	9.176	5.124	3.544	0	0	0	0	0	2.295	9.738	2.607	0	chr12	82857009	82857580	circRNA_320	571	+	CDS	ENSG00000179104.9	CDS	ENSG00000179104.9	exonic	ENSG00000179104.9	TMTC2	chr12	protein_coding	transmembrane O-mannosyltransferase targeting cadherins 2	chr12:82857010|82857580	human	hsa-TMTC2_0011	chr12:82857010|82857580	chr12:83250789|83251359	hsa_circ_0002886	NM_152588|TMTC2	hsa_circ_01789	hsa-circRNA1906-2	HSA_CIRCpedia_9690
chr12_89459637_89472275_-	0	2.4	3.932	3.843	3.544	0	0	5.284	2.479	0	0	4.869	0	0	chr12	89459637	89472275	circRNA_323	12638	-	CDS	ENSG00000139323.14	CDS	ENSG00000139323.14	exonic	ENSG00000139323.14	POC1B	chr12	protein_coding	POC1 centriolar protein B	chr12:89459638|89472275	human	hsa-POC1B_0005	chr12:89459638|89472275	chr12:89853415|89866052	hsa_circ_0099436	NR_037659|POC1B	hsa_circ_03366	hsa-circRNA10051-2	HSA_CIRCpedia_9725
chr12_89466769_89472275_-	7.901	0	5.243	0	1.181	0	0	0	4.958	0	5.738	0	0	2.623	chr12	89466769	89472275	circRNA_324	5506	-	CDS	ENSG00000139323.14	CDS	ENSG00000139323.14	exonic	ENSG00000139323.14	POC1B	chr12	protein_coding	POC1 centriolar protein B	chr12:89466770|89472275	human	hsa-POC1B_0001	chr12:89466770|89472275	chr12:89860547|89866052	hsa_circ_0027702	NM_172240|POC1B	hsa_circ_24569	hsa-circRNA10051-4	HSA_CIRCpedia_9730
chr12_94169152_94186473_+	6.584	1.2	6.554	6.405	5.906	2.672	1.404	5.284	23.55	2.556	0	2.435	0	2.623	chr12	94169152	94186473	circRNA_326	17321	+	CDS	ENSG00000136040.9	CDS	ENSG00000136040.9	exonic	ENSG00000136040.9	PLXNC1	chr12	protein_coding	plexin C1	chr12:94169153|94186473	human	hsa-PLXNC1_0001	chr12:94169153|94186473	chr12:94562929|94580249	hsa_circ_0099504	NM_005761|PLXNC1	hsa_circ_25381	hsa-circRNA1916-12	HSA_CIRCpedia_9798
chr12_95208842_95211267_-	25.019	27.599	32.77	53.802	23.624	30.725	51.944	33.023	30.987	47.286	28.69	45.039	18.247	15.74	chr12	95208842	95211267	circRNA_327	2425	-	CDS	ENSG00000180263.14	CDS	ENSG00000180263.14	exonic	ENSG00000180263.14	FGD6	chr12	protein_coding	FYVE, RhoGEF and PH domain containing 6	chr12:95208843|95211267	human	hsa-FGD6_0008	chr12:95208843|95211267	chr12:95602619|95605043	hsa_circ_0099549	ENST00000343958.4|FGD6	hsa_circ_12465	hsa-circRNA10067-22	HSA_CIRCpedia_9836
chr12_96323947_96334865_-	3.95	9.6	5.243	0	0	1.336	0	0	0	5.112	3.443	1.217	1.303	3.935	chr12	96323947	96334865	circRNA_328	10918	-	CDS	ENSG00000059758.8	CDS	ENSG00000059758.8	exonic	ENSG00000059758.8	CDK17	chr12	protein_coding	cyclin dependent kinase 17	chr12:96323948|96334865	human	hsa-CDK17_0013	chr12:96323948|96334865	chr12:96717726|96728643	hsa_circ_0002762	NM_001170464|CDK17	hsa_circ_15086	hsa-circRNA10073-17	HSA_CIRCpedia_9893
chr12_97492460_97561047_+	1.317	0	2.622	2.562	3.544	4.008	2.808	2.642	0	1.278	4.59	4.869	0	1.312	chr12	97492460	97561047	circRNA_329	68587	+	noncoding_exon	ENSG00000255794.9	noncoding_exon	ENSG00000255794.9	exonic	ENSG00000255794.9	RMST	chr12	lncRNA	rhabdomyosarcoma 2 associated transcript	chr12:97492461|97561047	human	hsa-RMST_0004	chr12:97492461|97561047	chr12:97886239|97954825	hsa_circ_0099634	ENST00000538559.2|RMST	-	hsa-circRNA1925-4	HSA_CIRCpedia_9912
chr12_99772921_99782097_-	5.267	2.4	9.176	0	0	0	7.019	0	2.479	1.278	0	0	1.303	0	chr12	99772921	99782097	circRNA_330	9176	-	CDS	ENSG00000185046.19	CDS	ENSG00000185046.19	exonic	ENSG00000185046.19	ANKS1B	chr12	protein_coding	ankyrin repeat and sterile alpha motif domain containing 1B	chr12:99772922|99782097	human	hsa-ANKS1B_0015	chr12:99772922|99782097	chr12:100166700|100175875	hsa_circ_0007294	NM_152788|ANKS1B	hsa_circ_04431	hsa-circRNA10075-10	HSA_CIRCpedia_6216
chr12_998323_1028572_+	0	0	0	0	0	2.672	2.808	0	1.239	3.834	2.295	2.435	0	0	chr12	998323	1028572	circRNA_331	30249	+	noncoding_exon	ENSG00000082805.20	CDS	ENSG00000082805.20	exonic	ENSG00000082805.20	ERC1	chr12	protein_coding	ELKS/RAB6-interacting/CAST family member 1	chr12:998324|1028572	human	hsa-ERC1_0077	chr12:998324|1028572	chr12:1107490|1137738	hsa_circ_0005534	NR_027948|ERC1	-	hsa-circRNA1626-19	-
chr13_100301459_100309908_+	0	0	19.662	3.843	3.544	4.008	0	0	0	0	4.59	0	1.303	0	chr13	100301459	100309908	circRNA_333	8449	+	CDS	ENSG00000175198.17	CDS	ENSG00000175198.17	exonic	ENSG00000175198.17	PCCA	chr13	protein_coding	propionyl-CoA carboxylase subunit alpha	chr13:100301460|100309908	human	hsa-PCCA_0023	chr13:100301460|100309908	chr13:100953714|100962162	hsa_circ_0002664	NM_000282|PCCA	hsa_circ_11038	hsa-circRNA2179-14	HSA_CIRCpedia_9971
chr13_100301459_100449305_+	0	2.4	7.865	0	0	1.336	4.212	5.284	0	0	0	0	3.91	0	chr13	100301459	100449305	circRNA_334	147846	+	CDS	ENSG00000175198.17	CDS	ENSG00000175198.17	exonic	ENSG00000175198.17	PCCA	chr13	protein_coding	propionyl-CoA carboxylase subunit alpha	chr13:100301460|100449305	human	hsa-PCCA_0004	chr13:100301460|100449305	chr13:100953714|101101559	hsa_circ_0030764	NM_000282|PCCA	hsa_circ_29127	hsa-circRNA2179-53	HSA_CIRCpedia_9976
chr13_112516439_112527484_-	0	1.2	7.865	0	2.362	1.336	0	0	2.479	2.556	4.59	6.086	3.91	1.312	chr13	112516439	112527484	circRNA_335	11045	-	CDS	ENSG00000126216.15	CDS	ENSG00000126216.15	exonic	ENSG00000126216.15	TUBGCP3	chr13	protein_coding	tubulin gamma complex associated protein 3	chr13:112516440|112527484	human	hsa-TUBGCP3_0001	chr13:112516440|112527484	chr13:113170754|113181798	hsa_circ_0000504	NM_006322|TUBGCP3	hsa_circ_06318	hsa-circRNA10351-23	HSA_CIRCpedia_10108
chr13_20064450_20083032_+	0	0	11.797	3.843	2.362	4.008	1.404	7.925	0	1.278	0	0	13.033	1.312	chr13	20064450	20083032	circRNA_337	18582	+	CDS	ENSG00000121741.17	CDS	ENSG00000121741.17	exonic	ENSG00000121741.17	ZMYM2	chr13	protein_coding	zinc finger MYM-type containing 2	chr13:20064451|20083032	human	hsa-ZMYM2_0009	chr13:20064451|20083032	chr13:20638591|20657172	hsa_circ_0029638	NM_003453|ZMYM2	hsa_circ_31313	hsa-circRNA2075-26	HSA_CIRCpedia_10288
chr13_20064450_20083776_+	0	7.2	17.041	0	3.544	2.672	1.404	0	2.479	7.668	0	0	2.607	5.247	chr13	20064450	20083776	circRNA_338	19326	+	CDS	ENSG00000121741.17	CDS	ENSG00000121741.17	exonic	ENSG00000121741.17	ZMYM2	chr13	protein_coding	zinc finger MYM-type containing 2	chr13:20064451|20083776	human	hsa-ZMYM2_0043	chr13:20064451|20083776	chr13:20638591|20657916	hsa_circ_0100006	NM_003453|ZMYM2	-	hsa-circRNA2075-19	HSA_CIRCpedia_10289
chr13_21167987_21172681_-	0	0	0	0	2.362	0	2.808	0	2.479	0	4.59	0	0	2.623	chr13	21167987	21172681	circRNA_341	4694	-	CDS	ENSG00000165480.16	CDS	ENSG00000165480.16	exonic	ENSG00000165480.16	SKA3	chr13	protein_coding	spindle and kinetochore associated complex subunit 3	chr13:21167988|21172681	human	hsa-SKA3_0008	chr13:21167988|21172681	chr13:21742127|21746820	hsa_circ_0100052	ENST00000314759.5|SKA3	hsa_circ_09157	hsa-circRNA10221-8	HSA_CIRCpedia_10340
chr13_21400372_21425678_-	5.267	0	6.554	0	0	4.008	2.808	5.284	1.239	1.278	5.738	0	1.303	6.559	chr13	21400372	21425678	circRNA_342	25306	-	CDS	ENSG00000180776.16	CDS	ENSG00000180776.16	exonic	ENSG00000180776.16	ZDHHC20	chr13	protein_coding	zinc finger DHHC-type palmitoyltransferase 20	chr13:21400373|21425678	human	hsa-ZDHHC20_0002	chr13:21400373|21425678	chr13:21974512|21999817	hsa_circ_0029708	NM_153251|ZDHHC20	-	hsa-circRNA10222-2	HSA_CIRCpedia_10359
chr13_23353784_23371165_-	6.584	3.6	0	2.562	0	0	0	2.642	2.479	0	1.148	0	0	0	chr13	23353784	23371165	circRNA_343	17381	-	CDS	ENSG00000151835.17	CDS	ENSG00000151835.17	exonic	ENSG00000151835.17	SACS	chr13	protein_coding	sacsin molecular chaperone	chr13:23353785|23371165	human	hsa-SACS_0004	chr13:23353785|23371165	chr13:23927924|23945304	hsa_circ_0003408	NM_014363|SACS	hsa_circ_13417	hsa-circRNA10224-3	HSA_CIRCpedia_10367
chr13_24903925_24913091_-	0	6	6.554	0	2.362	0	0	2.642	0	3.834	0	0	1.303	0	chr13	24903925	24913091	circRNA_344	9166	-	CDS	ENSG00000151849.16	five_prime_UTR	ENSG00000151849.16	exonic	ENSG00000151849.16	CENPJ	chr13	protein_coding	centromere protein J	chr13:24903926|24913091	human	hsa-CENPJ_0001	chr13:24903926|24913091	chr13:25478064|25487229	hsa_circ_0029775	NM_018451|CENPJ	hsa_circ_04626	hsa-circRNA10229-4	HSA_CIRCpedia_10418
chr13_28174271_28177935_+	1.317	2.4	0	0	0	9.351	0	5.284	1.239	5.112	2.295	0	1.303	0	chr13	28174271	28177935	circRNA_345	3664	+	CDS	ENSG00000152520.14	CDS	ENSG00000152520.14	exonic	ENSG00000152520.14	PAN3	chr13	protein_coding	poly(A) specific ribonuclease subunit PAN3	chr13:28174272|28177935	human	hsa-PAN3_0025	chr13:28174272|28177935	chr13:28748409|28752072	hsa_circ_0004372	NM_175854|PAN3	hsa_circ_18755	hsa-circRNA2090-33	HSA_CIRCpedia_10462
chr13_28174271_28197346_+	2.634	2.4	0	3.843	0	0	0	0	4.958	2.556	3.443	0	1.303	1.312	chr13	28174271	28197346	circRNA_346	23075	+	CDS	ENSG00000152520.14	CDS	ENSG00000152520.14	exonic	ENSG00000152520.14	PAN3	chr13	protein_coding	poly(A) specific ribonuclease subunit PAN3	chr13:28174272|28197346	human	hsa-PAN3_0001	chr13:28174272|28197346	chr13:28748409|28771483	hsa_circ_0008760	NM_175854|PAN3	hsa_circ_18795	hsa-circRNA2090-1	HSA_CIRCpedia_10463
chr13_28197184_28220378_+	0	0	2.622	0	0	8.015	0	0	3.718	0	5.738	0	0	2.623	chr13	28197184	28220378	circRNA_347	23194	+	CDS	ENSG00000152520.14	CDS	ENSG00000152520.14	exonic	ENSG00000152520.14	PAN3	chr13	protein_coding	poly(A) specific ribonuclease subunit PAN3	chr13:28197185|28220378	human	hsa-PAN3_0002	chr13:28197185|28220378	chr13:28771322|28794515	hsa_circ_0006597	NM_175854|PAN3	hsa_circ_25400	hsa-circRNA2090-24	HSA_CIRCpedia_10471
chr13_28256291_28261458_+	7.901	7.2	26.216	0	8.268	9.351	14.039	13.209	8.676	3.834	12.624	9.738	6.517	1.312	chr13	28256291	28261458	circRNA_348	5167	+	CDS	ENSG00000152520.14	CDS	ENSG00000152520.14	exonic	ENSG00000152520.14	PAN3	chr13	protein_coding	poly(A) specific ribonuclease subunit PAN3	chr13:28256292|28261458	human	hsa-PAN3_0004	chr13:28256292|28261458	chr13:28830429|28835595	hsa_circ_0008902	NM_175854|PAN3	hsa_circ_11884	hsa-circRNA2090-37	HSA_CIRCpedia_10482
chr13_28256291_28281379_+	0	2.4	3.932	0	0	4.008	8.423	0	7.437	1.278	1.148	0	0	2.623	chr13	28256291	28281379	circRNA_349	25088	+	CDS	ENSG00000152520.14	CDS	ENSG00000152520.14	exonic	ENSG00000152520.14	PAN3	chr13	protein_coding	poly(A) specific ribonuclease subunit PAN3	chr13:28256292|28281379	human	hsa-PAN3_0005	chr13:28256292|28281379	chr13:28830429|28855516	hsa_circ_0029853	NM_175854|PAN3	hsa_circ_18944	hsa-circRNA2090-54	HSA_CIRCpedia_10487
chr13_30227411_30283791_-	0	0	5.243	5.124	0	2.672	4.212	2.642	4.958	5.112	0	0	0	0	chr13	30227411	30283791	circRNA_351	56380	-	CDS	ENSG00000102781.14	five_prime_UTR	ENSG00000102781.14	exonic	ENSG00000102781.14	KATNAL1	chr13	protein_coding	katanin catalytic subunit A1 like 1	chr13:30227412|30283791	human	hsa-KATNAL1_0005	chr13:30227412|30283791	chr13:30801549|30857928	hsa_circ_0008068	NM_032116|KATNAL1	hsa_circ_14151	hsa-circRNA10240-5	HSA_CIRCpedia_10511
chr13_30630834_30631474_+	1.317	0	13.108	0	2.362	0	0	0	2.479	0	3.443	3.652	0	0	chr13	30630834	30631474	circRNA_352	640	+	CDS	ENSG00000132952.12	CDS	ENSG00000132952.12	exonic	ENSG00000132952.12	USPL1	chr13	protein_coding	ubiquitin specific peptidase like 1	chr13:30630835|30631474	human	hsa-USPL1_0003	chr13:30630835|30631474	chr13:31204972|31205611	hsa_circ_0005874	NM_005800|USPL1	hsa_circ_16678	hsa-circRNA2092-12	HSA_CIRCpedia_10519
chr13_32517856_32527532_-	71.106	25.199	165.163	46.116	59.06	26.718	26.674	72.65	52.058	40.896	43.609	45.039	28.673	40.663	chr13	32517856	32527532	circRNA_353	9676	-	CDS	ENSG00000244754.9	CDS	ENSG00000244754.9	exonic	ENSG00000244754.9	N4BP2L2	chr13	protein_coding	NEDD4 binding protein 2 like 2	chr13:32517857|32527532	human	hsa-N4BP2L2_0001	chr13:32517857|32527532	chr13:33091994|33101669	hsa_circ_0000471	NM_033111|N4BP2L2	hsa_circ_12240	hsa-circRNA10242-11	HSA_CIRCpedia_10564
chr13_32535768_32537027_-	2.634	1.2	3.932	1.281	8.268	4.008	11.231	6.605	2.479	3.834	0	15.825	3.91	5.247	chr13	32535768	32537027	circRNA_354	1259	-	CDS	ENSG00000244754.9	CDS	ENSG00000244754.9	exonic	ENSG00000244754.9	N4BP2L2	chr13	protein_coding	NEDD4 binding protein 2 like 2	chr13:32535769|32537027	human	hsa-N4BP2L2_0008	chr13:32535769|32537027	chr13:33109906|33111164	hsa_circ_0100273	NM_014887|N4BP2L2	hsa_circ_07031	hsa-circRNA10242-17	HSA_CIRCpedia_10568
chr13_37040404_37051583_-	2.634	2.4	7.865	1.281	0	0	0	0	4.958	1.278	1.148	9.738	3.91	2.623	chr13	37040404	37051583	circRNA_355	11179	-	CDS	ENSG00000102710.20	five_prime_UTR	ENSG00000102710.20	exonic	ENSG00000102710.20	SUPT20H	chr13	protein_coding	SPT20 homolog, SAGA complex component	chr13:37040405|37051583	human	hsa-SUPT20H_0014	chr13:37040405|37051583	chr13:37614542|37625720	hsa_circ_0000475	NM_017569|FAM48A	hsa_circ_10136	hsa-circRNA10253-6	HSA_CIRCpedia_10653
chr13_39694633_39727548_+	3.95	6	2.622	0	1.181	4.008	0	3.963	3.718	0	0	0	2.607	2.623	chr13	39694633	39727548	circRNA_356	32915	+	CDS	ENSG00000133103.17	CDS	ENSG00000133103.17	exonic	ENSG00000133103.17	COG6	chr13	protein_coding	component of oligomeric golgi complex 6	chr13:39694634|39727548	human	hsa-COG6_0011	chr13:39694634|39727548	chr13:40268771|40301685	hsa_circ_0030034	NM_001145079|COG6	hsa_circ_20034	hsa-circRNA2112-2	HSA_CIRCpedia_10670
chr13_40522552_40560860_-	2.634	0	0	0	2.362	1.336	0	2.642	0	0	1.148	2.435	1.303	3.935	chr13	40522552	40560860	circRNA_357	38308	-	intron	ENSG00000215483.11	noncoding_exon	ENSG00000288542.1	exon-intron	ENSG00000215483.11	LINC00598	chr13	lncRNA	long intergenic non-protein coding RNA 598	chr13:40522553|40560860	human	hsa-FOXO1_0001	chr13:40522553|40560860	chr13:41096690|41134997	-	-	-	-	-
chr13_40826505_40855815_-	0	0	10.487	2.562	1.181	8.015	7.019	0	6.197	0	0	0	0	0	chr13	40826505	40855815	circRNA_358	29310	-	noncoding_exon	ENSG00000168852.13	noncoding_exon	ENSG00000168852.13	exonic	ENSG00000168852.13	TPTE2P5	chr13	transcribed_unprocessed_pseudogene	transmembrane phosphoinositide 3-phosphatase and tensin homolog 2 pseudogene 5	chr13:40826506|40855815	human	hsa-TPTE2P5_0002	chr13:40826506|40855815	chr13:41400642|41429951	hsa_circ_0100444	NR_038258|LOC100616668	-	-	HSA_CIRCpedia_10681
chr13_40918822_40919531_-	1.317	1.2	2.622	2.562	3.544	0	0	1.321	8.676	2.556	1.148	0	0	0	chr13	40918822	40919531	circRNA_359	709	-	intron	ENSG00000168852.13	intron	ENSG00000168852.13	intron-only	ENSG00000168852.13	TPTE2P5	chr13	transcribed_unprocessed_pseudogene	transmembrane phosphoinositide 3-phosphatase and tensin homolog 2 pseudogene 5	chr13:40918823|40919531	--	--	--	--	--	--	--	--	--
chr13_40940920_40943925_-	2.634	2.4	0	0	0	2.672	1.404	3.963	3.718	0	0	0	0	0	chr13	40940920	40943925	circRNA_360	3005	-	CDS	ENSG00000120690.16	CDS	ENSG00000120690.16	exonic	ENSG00000120690.16	ELF1	chr13	protein_coding	E74 like ETS transcription factor 1	chr13:40940921|40943925	human	hsa-ELF1_0008	chr13:40940921|40943925	chr13:41515057|41518061	hsa_circ_0030051	NM_172373|ELF1	hsa_circ_05869	hsa-circRNA10268-6	HSA_CIRCpedia_10686
chr13_41252644_41260915_-	1.317	4.8	5.243	0	4.725	0	0	0	0	0	2.295	2.435	1.303	0	chr13	41252644	41260915	circRNA_361	8271	-	CDS	ENSG00000120662.16	five_prime_UTR	ENSG00000120662.16	exonic	ENSG00000120662.16	MTRF1	chr13	protein_coding	mitochondrial translation release factor 1	chr13:41252645|41260915	human	hsa-MTRF1_0007	chr13:41252645|41260915	chr13:41826781|41835051	hsa_circ_0008230	NM_004294|MTRF1	hsa_circ_04936	hsa-circRNA10271-8	HSA_CIRCpedia_10698
chr13_41316845_41336756_+	5.267	1.2	5.243	3.843	1.181	2.672	0	1.321	2.479	0	3.443	3.652	7.82	1.312	chr13	41316845	41336756	circRNA_362	19911	+	CDS	ENSG00000172766.19	CDS	ENSG00000172766.19	exonic	ENSG00000172766.19	NAA16	chr13	protein_coding	N-alpha-acetyltransferase 16, NatA auxiliary subunit	chr13:41316846|41336756	human	hsa-NAA16_0006	chr13:41316846|41336756	chr13:41890982|41910892	hsa_circ_0030067	NM_024561|NAA16	hsa_circ_28421	hsa-circRNA2115-20	HSA_CIRCpedia_10705
chr13_41761127_41833531_-	2.634	0	3.932	0	2.362	5.344	0	2.642	0	2.556	2.295	0	2.607	0	chr13	41761127	41833531	circRNA_363	72404	-	CDS	ENSG00000102763.18	CDS	ENSG00000102763.18	exonic	ENSG00000102763.18	VWA8	chr13	protein_coding	von Willebrand factor A domain containing 8	chr13:41761128|41833531	human	hsa-VWA8_0014	chr13:41761128|41833531	chr13:42335264|42407667	hsa_circ_0030101	NM_015058|KIAA0564	hsa_circ_12159	hsa-circRNA10272-37	HSA_CIRCpedia_10735
chr13_41811224_41819386_-	3.95	4.8	5.243	0	1.181	18.702	11.231	7.925	2.479	5.112	3.443	2.435	3.91	7.87	chr13	41811224	41819386	circRNA_364	8162	-	CDS	ENSG00000102763.18	CDS	ENSG00000102763.18	exonic	ENSG00000102763.18	VWA8	chr13	protein_coding	von Willebrand factor A domain containing 8	chr13:41811225|41819386	human	hsa-VWA8_0013	chr13:41811225|41819386	chr13:42385361|42393522	hsa_circ_0004711	NM_015058|KIAA0564	hsa_circ_00089	hsa-circRNA10272-64	HSA_CIRCpedia_10744
chr13_41865735_41868477_-	0	13.199	1.311	11.529	15.356	2.672	8.423	6.605	13.634	3.834	11.476	12.173	3.91	9.182	chr13	41865735	41868477	circRNA_365	2742	-	CDS	ENSG00000102763.18	CDS	ENSG00000102763.18	exonic	ENSG00000102763.18	VWA8	chr13	protein_coding	von Willebrand factor A domain containing 8	chr13:41865736|41868477	human	hsa-VWA8_0012	chr13:41865736|41868477	chr13:42439872|42442613	hsa_circ_0000478	NM_001009814|KIAA0564	hsa_circ_14389	hsa-circRNA10272-70	HSA_CIRCpedia_10751
chr13_41865735_41869189_-	0	0	1.311	2.562	2.362	2.672	1.404	1.321	1.239	3.834	1.148	1.217	9.123	0	chr13	41865735	41869189	circRNA_366	3454	-	CDS	ENSG00000102763.18	intron	ENSG00000102763.18	exon-intron	ENSG00000102763.18	VWA8	chr13	protein_coding	von Willebrand factor A domain containing 8	chr13:41865736|41869189	human	-	chr13:41865736|41869189	chr13:42439871-42443325	hsa_circ_0100487	NM_015058|KIAA0564	-	-	-
chr13_41865735_41887361_-	1.317	7.2	0	0	4.725	0	1.404	2.642	1.239	0	3.443	2.435	1.303	0	chr13	41865735	41887361	circRNA_367	21626	-	CDS	ENSG00000102763.18	CDS	ENSG00000102763.18	exonic	ENSG00000102763.18	VWA8	chr13	protein_coding	von Willebrand factor A domain containing 8	chr13:41865736|41887361	human	hsa-VWA8_0041	chr13:41865736|41887361	chr13:42439872|42461497	hsa_circ_0030117	NM_015058|KIAA0564	hsa_circ_24801	hsa-circRNA10272-1	HSA_CIRCpedia_10752
chr13_42953947_42970670_-	0	4.8	0	0	0	0	0	17.172	6.197	3.834	0	6.086	9.123	3.935	chr13	42953947	42970670	circRNA_368	16723	-	CDS	ENSG00000133106.15	CDS	ENSG00000133106.15	exonic	ENSG00000133106.15	EPSTI1	chr13	protein_coding	epithelial stromal interaction 1	chr13:42953948|42970670	human	hsa-EPSTI1_0003	chr13:42953948|42970670	chr13:43528084|43544806	hsa_circ_0000479	NM_033255|EPSTI1	hsa_circ_30638	hsa-circRNA10274-2	HSA_CIRCpedia_10786
chr13_44510314_44510702_-	2.634	2.4	5.243	1.281	0	1.336	1.404	5.284	0	6.39	3.443	2.435	0	5.247	chr13	44510314	44510702	circRNA_369	388	-	intron	ENSG00000102804.15	intron	ENSG00000102804.15	intron-only	ENSG00000102804.15	TSC22D1	chr13	protein_coding	TSC22 domain family member 1	chr13:44510315|44510702	human	hsa-TSC22D1_0005	chr13:44510315|44510702	chr13:45084451|45084838	-	-	-	-	-
chr13_45985296_46020557_-	5.267	3.6	0	2.562	1.181	4.008	5.616	0	0	3.834	0	3.652	1.303	1.312	chr13	45985296	46020557	circRNA_370	35261	-	CDS	ENSG00000123200.17	CDS	ENSG00000123200.17	exonic	ENSG00000123200.17	ZC3H13	chr13	protein_coding	zinc finger CCCH-type containing 13	chr13:45985297|46020557	human	hsa-ZC3H13_0012	chr13:45985297|46020557	chr13:46559432|46594692	hsa_circ_0100599	ENST00000242848.4|ZC3H13	hsa_circ_31137	-	HSA_CIRCpedia_113034
chr13_48077152_48090418_-	3.95	1.2	0	5.124	5.906	5.344	0	2.642	1.239	1.278	0	0	5.213	0	chr13	48077152	48090418	circRNA_371	13266	-	CDS	ENSG00000136146.15	CDS	ENSG00000136146.15	exonic	ENSG00000136146.15	MED4	chr13	protein_coding	mediator complex subunit 4	chr13:48077153|48090418	human	hsa-MED4_0003	chr13:48077153|48090418	chr13:48651289|48664554	hsa_circ_0004936	NM_014166|MED4	hsa_circ_03613	hsa-circRNA10288-3	-
chr13_49167243_49175541_+	2.634	7.2	9.176	1.281	0	0	0	3.963	0	0	0	3.652	1.303	0	chr13	49167243	49175541	circRNA_372	8298	+	CDS	ENSG00000102531.16	CDS	ENSG00000102531.16	exonic	ENSG00000102531.16	FNDC3A	chr13	protein_coding	fibronectin type III domain containing 3A	chr13:49167244|49175541	human	hsa-FNDC3A_0020	chr13:49167244|49175541	chr13:49741380|49749677	hsa_circ_0004024	NM_001079673|FNDC3A	hsa_circ_02923	hsa-circRNA2133-21	HSA_CIRCpedia_10862
chr13_49168612_49178654_+	6.584	2.4	0	0	0	0	0	0	2.479	0	6.886	0	5.213	3.935	chr13	49168612	49178654	circRNA_373	10042	+	CDS	ENSG00000102531.16	CDS	ENSG00000102531.16	exonic	ENSG00000102531.16	FNDC3A	chr13	protein_coding	fibronectin type III domain containing 3A	chr13:49168613|49178654	human	hsa-FNDC3A_0011	chr13:49168613|49178654	chr13:49742749|49752790	hsa_circ_0006978	NM_001079673|FNDC3A	hsa_circ_05603	hsa-circRNA2133-3	HSA_CIRCpedia_10865
chr13_49196876_49198574_+	0	0	2.622	3.843	2.362	8.015	0	0	3.718	0	0	8.521	5.213	6.559	chr13	49196876	49198574	circRNA_374	1698	+	CDS	ENSG00000102531.16	CDS	ENSG00000102531.16	exonic	ENSG00000102531.16	FNDC3A	chr13	protein_coding	fibronectin type III domain containing 3A	chr13:49196877|49198574	human	hsa-FNDC3A_0021	chr13:49196877|49198574	chr13:49771013|49772710	hsa_circ_0005263	NM_001079673|FNDC3A	hsa_circ_25819	hsa-circRNA2133-19	HSA_CIRCpedia_10871
chr13_49451552_49451909_+	0	2.4	1.311	3.843	4.725	0	0	3.963	0	0	0	0	2.607	1.312	chr13	49451552	49451909	circRNA_375	357	+	five_prime_UTR	ENSG00000136169.16	CDS	ENSG00000136169.16	exonic	ENSG00000136169.16	SETDB2	chr13	protein_coding	SET domain bifurcated histone lysine methyltransferase 2	chr13:49451553|49451909	human	hsa-SETDB2_0025	chr13:49451553|49451909	chr13:50025689|50026045	hsa_circ_0030253	NM_031915|SETDB2	hsa_circ_05466	hsa-circRNA2135-5	HSA_CIRCpedia_10873
chr13_49451552_49467960_+	7.901	0	0	0	0	1.336	5.616	3.963	2.479	2.556	1.148	3.652	1.303	10.494	chr13	49451552	49467960	circRNA_376	16408	+	five_prime_UTR	ENSG00000136169.16	CDS	ENSG00000136169.16	exonic	ENSG00000136169.16	SETDB2	chr13	protein_coding	SET domain bifurcated histone lysine methyltransferase 2	chr13:49451553|49467960	human	hsa-SETDB2_0004	chr13:49451553|49467960	chr13:50025689|50042096	hsa_circ_0030254	NM_031915|SETDB2	-	hsa-circRNA2135-11	HSA_CIRCpedia_10875
chr13_49480218_49483563_+	0	0	2.622	0	2.362	0	0	1.321	3.718	3.834	5.738	3.652	3.91	7.87	chr13	49480218	49483563	circRNA_377	3345	+	CDS	ENSG00000136169.16	CDS	ENSG00000136169.16	exonic	ENSG00000136169.16	SETDB2	chr13	protein_coding	SET domain bifurcated histone lysine methyltransferase 2	chr13:49480219|49483563	human	hsa-SETDB2_0006	chr13:49480219|49483563	chr13:50054355|50057699	hsa_circ_0000483	NM_001160308|SETDB2	hsa_circ_03642	hsa-circRNA2135-7	HSA_CIRCpedia_70081
chr13_52397231_52398194_-	0	0	7.865	2.562	0	6.679	0	0	0	1.278	0	4.869	2.607	0	chr13	52397231	52398194	circRNA_378	963	-	CDS	ENSG00000136114.17	CDS	ENSG00000136114.17	exonic	ENSG00000136114.17	THSD1	chr13	protein_coding	thrombospondin type 1 domain containing 1	chr13:52397232|52398194	human	hsa-THSD1_0002	chr13:52397232|52398194	chr13:52971367|52972329	hsa_circ_0008776	NM_018676|THSD1	hsa_circ_06490	hsa-circRNA10309-3	HSA_CIRCpedia_10971
chr13_60439687_60467379_+	7.901	7.2	68.162	20.496	11.812	0	14.039	13.209	22.311	12.78	10.328	13.39	14.337	11.805	chr13	60439687	60467379	circRNA_385	27692	+	CDS	ENSG00000083544.16	CDS	ENSG00000083544.16	exonic	ENSG00000083544.16	TDRD3	chr13	protein_coding	tudor domain containing 3	chr13:60439688|60467379	human	hsa-TDRD3_0001	chr13:60439688|60467379	chr13:61013822|61041513	hsa_circ_0003441	NM_001146070|TDRD3	hsa_circ_07183	hsa-circRNA2153-18	HSA_CIRCpedia_11021
chr13_60439687_60485948_+	3.95	0	3.932	0	0	0	0	2.642	2.479	0	0	3.652	0	2.623	chr13	60439687	60485948	circRNA_386	46261	+	CDS	ENSG00000083544.16	CDS	ENSG00000083544.16	exonic	ENSG00000083544.16	TDRD3	chr13	protein_coding	tudor domain containing 3	chr13:60439688|60485948	human	hsa-TDRD3_0017	chr13:60439688|60485948	chr13:61013822|61060082	hsa_circ_0030377	NM_001146070|TDRD3	hsa_circ_15929	hsa-circRNA2153-24	HSA_CIRCpedia_11023
chr13_60439687_60535233_+	0	3.6	13.108	0	0	2.672	0	2.642	6.197	0	0	6.086	0	0	chr13	60439687	60535233	circRNA_387	95546	+	CDS	ENSG00000083544.16	CDS	ENSG00000083544.16	exonic	ENSG00000083544.16	TDRD3	chr13	protein_coding	tudor domain containing 3	chr13:60439688|60535233	human	hsa-TDRD3_0004	chr13:60439688|60535233	chr13:61013822|61109367	hsa_circ_0030378	NM_001146070|TDRD3	hsa_circ_18539	hsa-circRNA2153-17	HSA_CIRCpedia_11026
chr13_75560752_75569507_+	0	3.6	23.595	2.562	7.087	2.672	4.212	0	14.874	1.278	0	2.435	14.337	0	chr13	75560752	75569507	circRNA_388	8755	+	CDS	ENSG00000118939.18	CDS	ENSG00000118939.18	exonic	ENSG00000118939.18	UCHL3	chr13	protein_coding	ubiquitin C-terminal hydrolase L3	chr13:75560753|75569507	human	hsa-RP11-29G8_0001	chr13:75560753|75569507	chr13:76134889|76143643	hsa_circ_0000494	NM_006002|UCHL3	hsa_circ_20314	hsa-circRNA2158-33	HSA_CIRCpedia_11076
chr13_77015408_77021861_-	0	0	2.622	1.281	0	0	1.404	0	7.437	0	3.443	2.435	2.607	0	chr13	77015408	77021861	circRNA_389	6453	-	CDS	ENSG00000005812.11	five_prime_UTR	ENSG00000005812.11	exonic	ENSG00000005812.11	FBXL3	chr13	protein_coding	F-box and leucine rich repeat protein 3	chr13:77015409|77021861	human	hsa-FBXL3_0001	chr13:77015409|77021861	chr13:77589544|77595996	hsa_circ_0008794	NM_012158|FBXL3	hsa_circ_27230	hsa-circRNA10322-5	HSA_CIRCpedia_11099
chr13_77205255_77243951_-	0	0	0	0	1.181	2.672	5.616	2.642	2.479	1.278	0	1.217	0	2.623	chr13	77205255	77243951	circRNA_390	38696	-	CDS	ENSG00000005810.19	CDS	ENSG00000005810.19	exonic	ENSG00000005810.19	MYCBP2	chr13	protein_coding	MYC binding protein 2	chr13:77205256|77243951	human	hsa-MYCBP2_0192	chr13:77205256|77243951	chr13:77779391|77818086	hsa_circ_0030509	NM_015057|MYCBP2	hsa_circ_10490	hsa-circRNA10323-12	HSA_CIRCpedia_11127
chr13_77719531_77753358_+	5.267	3.6	2.622	2.562	0	0	0	0	4.958	1.278	3.443	0	0	3.935	chr13	77719531	77753358	circRNA_391	33827	+	CDS	ENSG00000139737.22	CDS	ENSG00000139737.22	exonic	ENSG00000139737.22	SLAIN1	chr13	protein_coding	SLAIN motif family member 1	chr13:77719532|77753358	human	hsa-SLAIN1_0003	chr13:77719532|77753358	chr13:78293667|78327493	hsa_circ_0000497	NM_001040153|SLAIN1	hsa_circ_06783	hsa-circRNA2161-3	HSA_CIRCpedia_11146
chr13_79341122_79344794_-	3.95	0	1.311	5.124	2.362	1.336	5.616	0	0	1.278	2.295	0	0	0	chr13	79341122	79344794	circRNA_392	3672	-	CDS	ENSG00000139746.16	CDS	ENSG00000139746.16	exonic	ENSG00000139746.16	RBM26	chr13	protein_coding	RNA binding motif protein 26	chr13:79341123|79344794	human	hsa-RBM26_0001	chr13:79341123|79344794	chr13:79915258|79918929	hsa_circ_0030533	NM_022118|RBM26	hsa_circ_20922	hsa-circRNA10326-4	HSA_CIRCpedia_11154
chr13_95757643_95763953_+	13.168	10.799	41.946	23.058	12.993	14.695	1.404	17.172	16.113	28.116	10.328	27.997	15.64	9.182	chr13	95757643	95763953	circRNA_393	6310	+	CDS	ENSG00000102580.15	CDS	ENSG00000102580.15	exonic	ENSG00000102580.15	DNAJC3	chr13	protein_coding	DnaJ heat shock protein family (Hsp40) member C3	chr13:95757644|95763953	human	hsa-DNAJC3_0001	chr13:95757644|95763953	chr13:96409898|96416207	hsa_circ_0101041	ENST00000602402.1|DNAJC3	hsa_circ_25884	hsa-circRNA2171-6	HSA_CIRCpedia_11256
chr13_95983803_95999307_-	5.267	0	10.487	16.653	14.174	4.008	5.616	0	4.958	16.614	10.328	4.869	6.517	3.935	chr13	95983803	95999307	circRNA_394	15504	-	CDS	ENSG00000102595.20	CDS	ENSG00000102595.20	exonic	ENSG00000102595.20	UGGT2	chr13	protein_coding	UDP-glucose glycoprotein glucosyltransferase 2	chr13:95983804|95999307	human	hsa-UGGT2_0006	chr13:95983804|95999307	chr13:96636058|96651561	hsa_circ_0030632	NM_020121|UGGT2	hsa_circ_11359	hsa-circRNA10332-42	HSA_CIRCpedia_11280
chr13_95985238_95996135_-	7.901	4.8	6.554	7.686	3.544	0	2.808	5.284	9.916	6.39	0	3.652	3.91	3.935	chr13	95985238	95996135	circRNA_395	10897	-	three_prime_UTR	ENSG00000102595.20	CDS	ENSG00000102595.20	exonic	ENSG00000102595.20	UGGT2	chr13	protein_coding	UDP-glucose glycoprotein glucosyltransferase 2	chr13:95985239|95996135	human	hsa-UGGT2_0104	chr13:95985239|95996135	chr13:96637493|96648389	hsa_circ_0003836	NM_020121|UGGT2	-	hsa-circRNA10332-32	-
chr13_99238426_99244624_+	3.95	9.6	2.622	0	0	0	0	1.321	4.958	0	0	0	1.303	3.935	chr13	99238426	99244624	circRNA_396	6198	+	CDS	ENSG00000134882.16	CDS	ENSG00000134882.16	exonic	ENSG00000134882.16	UBAC2	chr13	protein_coding	UBA domain containing 2	chr13:99238427|99244624	human	hsa-UBAC2_0001	chr13:99238427|99244624	chr13:99890681|99896878	hsa_circ_0030720	NR_026644|UBAC2	hsa_circ_16938	hsa-circRNA2176-4	HSA_CIRCpedia_11345
chr14_100937402_100949596_+	0	3.6	2.622	0	0	0	2.808	0	1.239	3.834	0	0	6.517	1.312	chr14	100937402	100949596	circRNA_399	12194	+	noncoding_exon	ENSG00000258399.7	noncoding_exon	ENSG00000225746.13	exonic	ENSG00000258399.7	RP11-909M7.3	chr14	lncRNA	--	chr14:100937403|100949596	human	hsa-SNHG23_0006	chr14:100937403|100949596	chr14:101403740|101415933	hsa_circ_0003265	NR_003233|SNORD113-5	-	hsa-circRNA2435-7	-
chr14_102194937_102209862_+	6.584	1.2	9.176	5.124	9.45	2.672	7.019	14.53	7.437	0	10.328	4.869	2.607	9.182	chr14	102194937	102209862	circRNA_400	14925	+	CDS	ENSG00000140153.18	CDS	ENSG00000140153.18	exonic	ENSG00000140153.18	WDR20	chr14	protein_coding	WD repeat domain 20	chr14:102194938|102209862	human	hsa-WDR20_0001	chr14:102194938|102209862	chr14:102661275|102676199	hsa_circ_0002553	NM_181291|WDR20	hsa_circ_12635	hsa-circRNA2438-2	HSA_CIRCpedia_11451
chr14_102788132_102788523_+	0	2.4	0	3.843	2.362	0	1.404	5.284	0	2.556	3.443	0	5.213	0	chr14	102788132	102788523	circRNA_401	391	+	intron	ENSG00000131323.16	intron	ENSG00000131323.16	intron-only	ENSG00000131323.16	TRAF3	chr14	protein_coding	TNF receptor associated factor 3	chr14:102788133|102788523	human	hsa-TRAF3_0019	chr14:102788133|102788523	chr14:103254470|103254860	-	-	-	-	-
chr14_103441563_103442092_+	0	2.4	0	0	2.362	0	2.808	0	8.676	0	3.443	0	11.73	6.559	chr14	103441563	103442092	circRNA_402	529	+	intron	ENSG00000075413.19	intron	ENSG00000075413.19	intron-only	ENSG00000075413.19	MARK3	chr14	protein_coding	microtubule affinity regulating kinase 3	chr14:103441564|103442092	human	hsa-MARK3_0067	chr14:103441564|103442092	chr14:103907901|103908429	hsa_circ_0101342	NM_001128918|MARK3	-	-	-
chr14_103778744_103797518_-	6.584	7.2	2.622	5.124	7.087	6.679	4.212	5.284	0	5.112	3.443	1.217	6.517	11.805	chr14	103778744	103797518	circRNA_403	18774	-	CDS	ENSG00000088808.18	CDS	ENSG00000088808.18	exonic	ENSG00000088808.18	PPP1R13B	chr14	protein_coding	protein phosphatase 1 regulatory subunit 13B	chr14:103778745|103797518	human	hsa-PPP1R13B_0001	chr14:103778745|103797518	chr14:104245082|104263855	hsa_circ_0005791	NM_015316|PPP1R13B	hsa_circ_07278	hsa-circRNA10594-3	HSA_CIRCpedia_11564
chr14_21230318_21234229_-	0	14.399	10.487	1.281	17.718	8.015	1.404	3.963	11.155	7.668	13.771	14.607	6.517	11.805	chr14	21230318	21234229	circRNA_406	3911	-	CDS	ENSG00000092199.18	five_prime_UTR	ENSG00000092199.18	exonic	ENSG00000092199.18	HNRNPC	chr14	protein_coding	heterogeneous nuclear ribonucleoprotein C	chr14:21230319|21234229	human	hsa-HNRNPC_0001	chr14:21230319|21234229	chr14:21698478|21702388	hsa_circ_0003643	NM_031314|HNRNPC	hsa_circ_18300	hsa-circRNA10372-1	HSA_CIRCpedia_11667
chr14_21357196_21361213_-	0	1.2	0	2.562	2.362	5.344	0	1.321	0	2.556	2.295	0	0	2.623	chr14	21357196	21361213	circRNA_407	4017	-	CDS	ENSG00000092201.10	CDS	ENSG00000092201.10	exonic	ENSG00000092201.10	SUPT16H	chr14	protein_coding	SPT16 homolog, facilitates chromatin remodeling subunit	chr14:21357197|21361213	human	hsa-SUPT16H_0005	chr14:21357197|21361213	chr14:21825356|21829372	hsa_circ_0000522	NM_007192|SUPT16H	hsa_circ_14625	hsa-circRNA10373-14	HSA_CIRCpedia_11673
chr14_21415573_21429335_-	0	0	0	0	5.906	1.336	4.212	3.963	2.479	1.278	3.443	2.435	1.303	2.623	chr14	21415573	21429335	circRNA_408	13762	-	CDS	ENSG00000100888.15	CDS	ENSG00000100888.15	exonic	ENSG00000100888.15	CHD8	chr14	protein_coding	chromodomain helicase DNA binding protein 8	chr14:21415574|21429335	human	hsa-CHD8_0006	chr14:21415574|21429335	chr14:21883733|21897494	hsa_circ_0031194	NM_001170629|CHD8	hsa_circ_27856	hsa-circRNA10374-23	HSA_CIRCpedia_11687
chr14_21503172_21503881_-	6.584	2.4	15.73	5.124	9.45	10.687	9.827	9.246	7.437	0	8.033	15.825	6.517	19.676	chr14	21503172	21503881	circRNA_409	709	-	CDS	ENSG00000165819.12	CDS	ENSG00000165819.12	exonic	ENSG00000165819.12	METTL3	chr14	protein_coding	methyltransferase 3, N6-adenosine-methyltransferase complex catalytic subunit	chr14:21503173|21503881	human	hsa-METTL3_0002	chr14:21503173|21503881	chr14:21971316|21972024	hsa_circ_0000523	NM_019852|METTL3	hsa_circ_06107	hsa-circRNA10376-18	HSA_CIRCpedia_11697
chr14_22906194_22911403_-	5.267	4.8	3.932	0	2.362	0	0	14.53	4.958	6.39	6.886	4.869	3.91	1.312	chr14	22906194	22911403	circRNA_413	5209	-	CDS	ENSG00000100461.18	five_prime_UTR	ENSG00000100461.18	exonic	ENSG00000100461.18	RBM23	chr14	protein_coding	RNA binding motif protein 23	chr14:22906195|22911403	human	hsa-RBM23_0002	chr14:22906195|22911403	chr14:23375404|23380612	hsa_circ_0031241	NM_001077351|RBM23	hsa_circ_14488	hsa-circRNA10380-12	HSA_CIRCpedia_11720
chr14_22926132_22927660_-	3.95	8.4	10.487	2.562	9.45	0	0	18.493	6.197	0	5.738	6.086	6.517	10.494	chr14	22926132	22927660	circRNA_414	1528	-	CDS	ENSG00000100462.16	CDS	ENSG00000100462.16	exonic	ENSG00000100462.16	PRMT5	chr14	protein_coding	protein arginine methyltransferase 5	chr14:22926133|22927660	human	hsa-PRMT5_0001	chr14:22926133|22927660	chr14:23395342|23396869	hsa_circ_0002928	NM_001039619|PRMT5	hsa_circ_29131	hsa-circRNA10381-11	HSA_CIRCpedia_11727
chr14_30670255_30675065_+	5.267	2.4	10.487	2.562	2.362	0	2.808	1.321	6.197	6.39	0	7.304	3.91	3.935	chr14	30670255	30675065	circRNA_415	4810	+	CDS	ENSG00000092108.22	CDS	ENSG00000092108.22	exonic	ENSG00000092108.22	SCFD1	chr14	protein_coding	sec1 family domain containing 1	chr14:30670256|30675065	human	hsa-SCFD1_0001	chr14:30670256|30675065	chr14:31139462|31144271	hsa_circ_0009140	NM_016106|SCFD1	hsa_circ_15040	hsa-circRNA2247-21	HSA_CIRCpedia_11837
chr14_31127784_31133675_-	14.485	6	22.284	2.562	5.906	10.687	5.616	6.605	4.958	7.668	6.886	0	3.91	11.805	chr14	31127784	31133675	circRNA_416	5891	-	CDS	ENSG00000092148.13	CDS	ENSG00000092148.13	exonic	ENSG00000092148.13	HECTD1	chr14	protein_coding	HECT domain E3 ubiquitin protein ligase 1	chr14:31127785|31133675	human	hsa-HECTD1_0050	chr14:31127785|31133675	chr14:31596991|31602881	hsa_circ_0002301	NM_015382|HECTD1	hsa_circ_00551	hsa-circRNA10415-83	HSA_CIRCpedia_11889
chr14_31127784_31172122_-	6.584	14.399	0	3.843	4.725	9.351	0	0	6.197	7.668	1.148	8.521	3.91	2.623	chr14	31127784	31172122	circRNA_417	44338	-	CDS	ENSG00000092148.13	CDS	ENSG00000092148.13	exonic	ENSG00000092148.13	HECTD1	chr14	protein_coding	HECT domain E3 ubiquitin protein ligase 1	chr14:31127785|31172122	human	hsa-HECTD1_0017	chr14:31127785|31172122	chr14:31596991|31641328	hsa_circ_0031482	NM_015382|HECTD1	hsa_circ_28780	hsa-circRNA10415-33	HSA_CIRCpedia_11894
chr14_32090501_32094386_+	0	3.6	15.73	28.182	7.087	4.008	8.423	5.284	2.479	0	5.738	9.738	0	9.182	chr14	32090501	32094386	circRNA_418	3885	+	five_prime_UTR	ENSG00000100852.13	CDS	ENSG00000100852.13	exonic	ENSG00000100852.13	ARHGAP5	chr14	protein_coding	Rho GTPase activating protein 5	chr14:32090502|32094386	human	hsa-ARHGAP5_0003	chr14:32090502|32094386	chr14:32559708|32563592	hsa_circ_0031583	NM_001030055|ARHGAP5	hsa_circ_29011	hsa-circRNA2252-8	HSA_CIRCpedia_11981
chr14_32090501_32117287_+	11.851	8.4	7.865	16.653	25.986	12.023	18.251	9.246	18.592	12.78	11.476	10.956	11.73	3.935	chr14	32090501	32117287	circRNA_419	26786	+	five_prime_UTR	ENSG00000100852.13	CDS	ENSG00000100852.13	exonic	ENSG00000100852.13	ARHGAP5	chr14	protein_coding	Rho GTPase activating protein 5	chr14:32090502|32117287	human	hsa-ARHGAP5_0004	chr14:32090502|32117287	chr14:32559708|32586493	hsa_circ_0031584	NM_001030055|ARHGAP5	hsa_circ_14284	hsa-circRNA2252-5	HSA_CIRCpedia_11982
chr14_32993057_32994726_+	3.95	10.799	0	10.248	9.45	0	0	11.888	3.718	0	6.886	6.086	24.763	17.052	chr14	32993057	32994726	circRNA_420	1669	+	intron	ENSG00000151322.20	intron	ENSG00000151322.20	intron-only	ENSG00000151322.20	NPAS3	chr14	protein_coding	neuronal PAS domain protein 3	chr14:32993058|32994726	human	hsa-NPAS3_0157	chr14:32993058|32994726	chr14:33462264|33463932	-	-	-	-	-
chr14_33215181_33215426_+	0	2.4	3.932	0	2.362	0	0	2.642	1.239	1.278	0	1.217	0	5.247	chr14	33215181	33215426	circRNA_421	245	+	CDS	ENSG00000151322.20	CDS	ENSG00000151322.20	exonic	ENSG00000151322.20	NPAS3	chr14	protein_coding	neuronal PAS domain protein 3	chr14:33215182|33215426	human	hsa-NPAS3_0003	chr14:33215182|33215426	chr14:33684388|33684632	hsa_circ_0101676	NM_001164749|NPAS3	hsa_circ_03407	hsa-circRNA2255-3	HSA_CIRCpedia_84494
chr14_33215181_33215587_+	2.634	15.599	15.73	6.405	0	8.015	16.847	3.963	21.071	1.278	6.886	9.738	13.033	3.935	chr14	33215181	33215587	circRNA_422	406	+	CDS	ENSG00000151322.20	CDS	ENSG00000151322.20	exonic	ENSG00000151322.20	NPAS3	chr14	protein_coding	neuronal PAS domain protein 3	chr14:33215182|33215587	human	hsa-NPAS3_0001	chr14:33215182|33215587	chr14:33684388|33684793	hsa_circ_0101677	NM_173159|NPAS3	hsa_circ_08741	hsa-circRNA2255-2	HSA_CIRCpedia_120877
chr14_33215181_33367268_+	0	8.4	7.865	5.124	9.45	6.679	5.616	6.605	4.958	2.556	4.59	0	0	5.247	chr14	33215181	33367268	circRNA_423	152087	+	CDS	ENSG00000151322.20	CDS	ENSG00000151322.20	exonic	ENSG00000151322.20	NPAS3	chr14	protein_coding	neuronal PAS domain protein 3	chr14:33215182|33367268	human	hsa-NPAS3_0002	chr14:33215182|33367268	chr14:33684388|33836474	-	-	-	-	HSA_CIRCpedia_120878
chr14_34551713_34554912_-	6.584	13.199	9.176	5.124	17.718	4.008	4.212	0	3.718	6.39	0	12.173	6.517	2.623	chr14	34551713	34554912	circRNA_424	3199	-	intergenic;	--	intergenic;	--	intergenic	--	--	--	--	--	chr14:34551714|34554912	human	hsa-intergenic_000004	chr14:34551714|34554912	chr14:35020920|35024118	hsa_circ_0007379	None|None	-	hsa-circRNA10422	-
chr14_39179090_39179462_+	0	2.4	7.865	0	0	8.015	0	0	0	2.556	0	0	2.607	0	chr14	39179090	39179462	circRNA_425	372	+	CDS	ENSG00000100941.9	CDS	ENSG00000100941.9	exonic	ENSG00000100941.9	PNN	chr14	protein_coding	pinin, desmosome associated protein	chr14:39179091|39179462	human	hsa-PNN_0002	chr14:39179091|39179462	chr14:39648295|39648666	hsa_circ_0101802	NM_002687|PNN	hsa_circ_14148	hsa-circRNA2272-3	HSA_CIRCpedia_12131
chr14_45118027_45130790_-	2.634	0	0	2.562	0	5.344	0	0	9.916	2.556	4.59	1.217	3.91	0	chr14	45118027	45130790	circRNA_427	12763	-	CDS	ENSG00000100442.11	CDS	ENSG00000100442.11	exonic	ENSG00000100442.11	FKBP3	chr14	protein_coding	FKBP prolyl isomerase 3	chr14:45118028|45130790	human	hsa-FKBP3_0002	chr14:45118028|45130790	chr14:45587231|45599993	hsa_circ_0101874	ENST00000216330.3|FKBP3	-	hsa-circRNA10438-1	-
chr14_49663314_49674427_-	0	2.4	7.865	2.562	0	6.679	0	5.284	1.239	0	3.443	1.217	0	1.312	chr14	49663314	49674427	circRNA_428	11113	-	CDS	ENSG00000100479.13	CDS	ENSG00000100479.13	exonic	ENSG00000100479.13	POLE2	chr14	protein_coding	DNA polymerase epsilon 2, accessory subunit	chr14:49663315|49674427	human	hsa-POLE2_0012	chr14:49663315|49674427	chr14:50130033|50141145	hsa_circ_0008002	NM_002692|POLE2	hsa_circ_14715	hsa-circRNA10441-25	HSA_CIRCpedia_12203
chr14_49825866_49831361_-	6.584	3.6	6.554	6.405	1.181	6.679	4.212	0	2.479	5.112	0	1.217	6.517	3.935	chr14	49825866	49831361	circRNA_429	5495	-	CDS	ENSG00000165525.18	CDS	ENSG00000165525.18	exonic	ENSG00000165525.18	NEMF	chr14	protein_coding	nuclear export mediator factor	chr14:49825867|49831361	human	hsa-NEMF_0007	chr14:49825867|49831361	chr14:50292585|50298079	hsa_circ_0101960	ENST00000298310.5|NEMF	hsa_circ_12769	hsa-circRNA10441-71	HSA_CIRCpedia_12231
chr14_50640749_50645014_-	2.634	0	0	0	3.544	6.679	0	3.963	0	0	2.295	0	0	3.935	chr14	50640749	50645014	circRNA_430	4265	-	CDS	ENSG00000151748.15	CDS	ENSG00000151748.15	exonic	ENSG00000151748.15	SAV1	chr14	protein_coding	salvador family WW domain containing protein 1	chr14:50640750|50645014	human	hsa-SAV1_0001	chr14:50640750|50645014	chr14:51107468|51111732	hsa_circ_0007101	NM_021818|SAV1	hsa_circ_10595	hsa-circRNA10451-8	HSA_CIRCpedia_12308
chr14_54702061_54702580_+	6.584	8.4	26.216	5.124	3.544	1.336	2.808	2.642	2.479	8.946	10.328	4.869	0	2.623	chr14	54702061	54702580	circRNA_431	519	+	CDS	ENSG00000020577.14	CDS	ENSG00000020577.14	exonic	ENSG00000020577.14	SAMD4A	chr14	protein_coding	sterile alpha motif domain containing 4A	chr14:54702062|54702580	human	hsa-SAMD4A_0001	chr14:54702062|54702580	chr14:55168780|55169298	hsa_circ_0004846	NM_015589|SAMD4A	hsa_circ_28931	hsa-circRNA2300-16	HSA_CIRCpedia_12410
chr14_55134183_55134868_+	9.217	0	0	3.843	0	0	0	0	8.676	3.834	0	0	3.91	1.312	chr14	55134183	55134868	circRNA_432	685	+	intron	ENSG00000131981.16	intron	ENSG00000131981.16	intron-only	ENSG00000131981.16	LGALS3	chr14	protein_coding	galectin 3	chr14:55134184|55134868	human	hsa-LGALS3_0001	chr14:55134184|55134868	chr14:55600902|55601586	-	-	-	-	-
chr14_55612018_55619312_+	7.901	2.4	1.311	1.281	3.544	0	12.635	1.321	2.479	0	2.295	8.521	6.517	3.935	chr14	55612018	55619312	circRNA_433	7294	+	five_prime_UTR	ENSG00000126777.18	CDS	ENSG00000126777.18	exonic	ENSG00000126777.18	KTN1	chr14	protein_coding	kinectin 1	chr14:55612019|55619312	human	hsa-KTN1_0003	chr14:55612019|55619312	chr14:56078737|56086030	hsa_circ_0032029	NM_182926|KTN1	hsa_circ_31027	hsa-circRNA2305-7	HSA_CIRCpedia_12462
chr14_60796216_60818847_+	0	2.4	0	2.562	0	4.008	0	2.642	0	0	1.148	9.738	0	1.312	chr14	60796216	60818847	circRNA_435	22631	+	CDS	ENSG00000020426.11	CDS	ENSG00000020426.11	exonic	ENSG00000020426.11	MNAT1	chr14	protein_coding	MNAT1 component of CDK activating kinase	chr14:60796217|60818847	human	hsa-MNAT1_0002	chr14:60796217|60818847	chr14:61262935|61285565	hsa_circ_0032116	NM_002431|MNAT1	hsa_circ_22018	hsa-circRNA2320-8	HSA_CIRCpedia_12559
chr14_63998913_64022863_+	11.851	0	6.554	2.562	0	8.015	1.404	2.642	3.718	5.112	2.295	0	9.123	1.312	chr14	63998913	64022863	circRNA_436	23950	+	CDS	ENSG00000054654.19	CDS	ENSG00000054654.19	exonic	ENSG00000054654.19	SYNE2	chr14	protein_coding	spectrin repeat containing nuclear envelope protein 2	chr14:63998914|64022863	human	hsa-SYNE2_0103	chr14:63998914|64022863	chr14:64465632|64489581	hsa_circ_0102377	ENST00000357395.3|SYNE2	hsa_circ_09472	hsa-circRNA2329-13	HSA_CIRCpedia_12624
chr14_64521486_64523402_+	2.634	9.6	11.797	11.529	3.544	8.015	0	0	4.958	7.668	3.443	1.217	0	2.623	chr14	64521486	64523402	circRNA_437	1916	+	five_prime_UTR	ENSG00000126804.14	CDS	ENSG00000126804.14	exonic	ENSG00000126804.14	ZBTB1	chr14	protein_coding	zinc finger and BTB domain containing 1	chr14:64521487|64523402	human	hsa-ZBTB1_0001	chr14:64521487|64523402	chr14:64988205|64990120	hsa_circ_0102420	NM_014950|ZBTB1	-	hsa-circRNA2331	HSA_CIRCpedia_12679
chr14_65561336_65561766_+	0	2.4	13.108	7.686	0	2.672	0	3.963	7.437	3.834	1.148	0	0	2.623	chr14	65561336	65561766	circRNA_438	430	+	five_prime_UTR	ENSG00000033170.17	CDS	ENSG00000033170.17	exonic	ENSG00000033170.17	FUT8	chr14	protein_coding	fucosyltransferase 8	chr14:65561337|65561766	human	hsa-FUT8_0001	chr14:65561337|65561766	chr14:66028055|66028484	hsa_circ_0003028	NM_178155|FUT8	hsa_circ_02544	hsa-circRNA2337-12	HSA_CIRCpedia_12701
chr14_67761365_67762819_-	0	11.999	1.311	1.281	0	5.344	4.212	1.321	0	1.278	0	3.652	0	3.935	chr14	67761365	67762819	circRNA_439	1454	-	CDS	ENSG00000072121.17	CDS	ENSG00000072121.17	exonic	ENSG00000072121.17	ZFYVE26	chr14	protein_coding	zinc finger FYVE-type containing 26	chr14:67761366|67762819	human	hsa-ZFYVE26_0003	chr14:67761366|67762819	chr14:68228083|68229536	hsa_circ_0000545	NM_015346|ZFYVE26	hsa_circ_03798	hsa-circRNA10499-26	HSA_CIRCpedia_12757
chr14_71413947_71529370_+	0	0	6.554	2.562	0	1.336	0	2.642	0	8.946	5.738	0	2.607	0	chr14	71413947	71529370	circRNA_440	115423	+	noncoding_exon	ENSG00000197555.10	five_prime_UTR	ENSG00000197555.10	exonic	ENSG00000197555.10	SIPA1L1	chr14	protein_coding	signal induced proliferation associated 1 like 1	chr14:71413948|71529370	human	hsa-SIPA1L1_0030	chr14:71413948|71529370	chr14:71880665|71996087	-	-	-	hsa-circRNA2355-31	HSA_CIRCpedia_12923
chr14_73147794_73148094_+	0	4.8	6.554	0	0	0	0	2.642	0	2.556	0	1.217	0	2.623	chr14	73147794	73148094	circRNA_442	300	+	five_prime_UTR	ENSG00000080815.19	CDS	ENSG00000080815.19	exonic	ENSG00000080815.19	PSEN1	chr14	protein_coding	presenilin 1	chr14:73147795|73148094	human	hsa-PSEN1_0011	chr14:73147795|73148094	chr14:73614503|73614802	hsa_circ_0008521	NM_007318|PSEN1	hsa_circ_20873	hsa-circRNA2361-3	HSA_CIRCpedia_12974
chr14_73147794_73173707_+	7.901	2.4	2.622	5.124	0	2.672	4.212	6.605	2.479	1.278	5.738	2.435	3.91	5.247	chr14	73147794	73173707	circRNA_443	25913	+	five_prime_UTR	ENSG00000080815.19	CDS	ENSG00000080815.19	exonic	ENSG00000080815.19	PSEN1	chr14	protein_coding	presenilin 1	chr14:73147795|73173707	human	hsa-PSEN1_0004	chr14:73147795|73173707	chr14:73614503|73640415	hsa_circ_0002564	NM_000021|PSEN1	hsa_circ_30926	hsa-circRNA2361-11	HSA_CIRCpedia_12977
chr14_73244643_73246175_+	2.634	0	0	2.562	4.725	0	0	2.642	0	0	0	0	2.607	2.623	chr14	73244643	73246175	circRNA_444	1532	+	CDS	ENSG00000100767.17	CDS	ENSG00000100767.17	exonic	ENSG00000100767.17	PAPLN	chr14	protein_coding	papilin, proteoglycan like sulfated glycoprotein	chr14:73244644|73246175	human	hsa-PAPLN_0002	chr14:73244644|73246175	chr14:73711352|73712883	-	-	hsa_circ_12229	hsa-circRNA2362	HSA_CIRCpedia_12988
chr14_73304329_73305565_+	2.634	2.4	0	0	0	6.679	0	0	3.718	2.556	0	2.435	0	0	chr14	73304329	73305565	circRNA_445	1236	+	antisense	ENSG00000133961.21	antisense	ENSG00000133961.21	antisense	ENSG00000133961.21	NUMB	chr14	protein_coding	NUMB endocytic adaptor protein	chr14:73304330|73305565	human	hsa-NUMB_0020	chr14:73304330|73305565	chr14:73771038|73772273	-	-	-	-	-
chr14_75046375_75049718_-	23.702	8.4	30.149	34.587	20.08	26.718	23.866	25.097	21.071	28.116	18.362	15.825	28.673	27.546	chr14	75046375	75049718	circRNA_446	3343	-	CDS	ENSG00000119684.16	five_prime_UTR	ENSG00000119684.16	exonic	ENSG00000119684.16	MLH3	chr14	protein_coding	mutL homolog 3	chr14:75046376|75049718	human	hsa-MLH3_0001	chr14:75046376|75049718	chr14:75513079|75516421	hsa_circ_0032649	NM_001040108|MLH3	hsa_circ_01622	hsa-circRNA10524-9	HSA_CIRCpedia_13085
chr14_80497468_80530886_-	0	0	14.419	2.562	1.181	5.344	1.404	3.963	0	0	1.148	0	2.607	2.623	chr14	80497468	80530886	circRNA_447	33418	-	three_prime_UTR	ENSG00000100629.17	CDS	ENSG00000100629.17	exonic	ENSG00000100629.17	CEP128	chr14	protein_coding	centrosomal protein 128	chr14:80497469|80530886	human	hsa-CEP128_0006	chr14:80497469|80530886	chr14:80963812|80997230	hsa_circ_0007332	NM_152446|CEP128	hsa_circ_16880	hsa-circRNA10541-13	HSA_CIRCpedia_13228
chr14_80743074_80778046_-	2.634	4.8	0	0	2.362	4.008	0	0	1.239	1.278	3.443	0	0	0	chr14	80743074	80778046	circRNA_448	34972	-	CDS	ENSG00000100629.17	CDS	ENSG00000100629.17	exonic	ENSG00000100629.17	CEP128	chr14	protein_coding	centrosomal protein 128	chr14:80743075|80778046	human	hsa-CEP128_0030	chr14:80743075|80778046	chr14:81209419|81244390	hsa_circ_0032822	NM_152446|CEP128	hsa_circ_08134	hsa-circRNA10541-11	HSA_CIRCpedia_13233
chr14_88416710_88433212_+	3.95	9.6	10.487	0	4.725	6.679	9.827	0	0	1.278	0	2.435	5.213	9.182	chr14	88416710	88433212	circRNA_450	16502	+	CDS	ENSG00000042317.17	CDS	ENSG00000042317.17	exonic	ENSG00000042317.17	SPATA7	chr14	protein_coding	spermatogenesis associated 7	chr14:88416711|88433212	human	hsa-SPATA7_0001	chr14:88416711|88433212	chr14:88883055|88899556	hsa_circ_0102765	ENST00000556553.1|SPATA7	-	-	HSA_CIRCpedia_67714
chr14_88416710_88437903_+	3.95	6	11.797	5.124	2.362	16.031	4.212	9.246	9.916	2.556	6.886	0	6.517	0	chr14	88416710	88437903	circRNA_451	21193	+	CDS	ENSG00000042317.17	CDS	ENSG00000042317.17	exonic	ENSG00000042317.17	SPATA7	chr14	protein_coding	spermatogenesis associated 7	chr14:88416711|88437903	human	hsa-SPATA7_0012	chr14:88416711|88437903	chr14:88883055|88904247	hsa_circ_0102766	ENST00000045347.7|SPATA7	-	hsa-circRNA2403-1	HSA_CIRCpedia_67715
chr14_88574692_88578140_+	2.634	3.6	2.622	0	3.544	1.336	9.827	2.642	8.676	1.278	4.59	4.869	0	0	chr14	88574692	88578140	circRNA_452	3448	+	CDS	ENSG00000100722.20	CDS	ENSG00000100722.20	exonic	ENSG00000100722.20	ZC3H14	chr14	protein_coding	zinc finger CCCH-type containing 14	chr14:88574693|88578140	human	hsa-ZC3H14_0011	chr14:88574693|88578140	chr14:89041037|89044484	hsa_circ_0003164	NM_024824|ZC3H14	hsa_circ_23410	hsa-circRNA2404-8	HSA_CIRCpedia_13292
chr14_90943077_91001159_-	3.95	4.8	5.243	1.281	10.631	0	0	0	3.718	1.278	3.443	4.869	5.213	0	chr14	90943077	91001159	circRNA_453	58082	-	CDS	ENSG00000100784.12	CDS	ENSG00000100784.12	exonic	ENSG00000100784.12	RPS6KA5	chr14	protein_coding	ribosomal protein S6 kinase A5	chr14:90943078|91001159	human	hsa-RPS6KA5_0003	chr14:90943078|91001159	chr14:91409422|91467503	hsa_circ_0032940	NM_004755|RPS6KA5	hsa_circ_20869	hsa-circRNA10557-9	HSA_CIRCpedia_13393
chr14_90978305_91001159_-	9.217	0	0	5.124	3.544	0	5.616	0	1.239	0	0	0	5.213	0	chr14	90978305	91001159	circRNA_454	22854	-	CDS	ENSG00000100784.12	CDS	ENSG00000100784.12	exonic	ENSG00000100784.12	RPS6KA5	chr14	protein_coding	ribosomal protein S6 kinase A5	chr14:90978306|91001159	human	hsa-RPS6KA5_0002	chr14:90978306|91001159	chr14:91444650|91467503	hsa_circ_0032943	NM_004755|RPS6KA5	-	hsa-circRNA10557-10	HSA_CIRCpedia_13395
chr14_91481575_91485730_-	5.267	8.4	30.149	3.843	12.993	5.344	0	13.209	7.437	2.556	9.181	10.956	13.033	11.805	chr14	91481575	91485730	circRNA_455	4155	-	CDS	ENSG00000100796.18	CDS	ENSG00000100796.18	exonic	ENSG00000100796.18	PPP4R3A	chr14	protein_coding	protein phosphatase 4 regulatory subunit 3A	chr14:91481576|91485730	human	hsa-PPP4R3A_0013	chr14:91481576|91485730	chr14:91947920|91952074	hsa_circ_0003045	NM_032560|SMEK1	hsa_circ_21983	hsa-circRNA10561-4	HSA_CIRCpedia_13426
chr14_91481575_91490802_-	3.95	1.2	9.176	3.843	4.725	5.344	0	0	2.479	3.834	4.59	4.869	2.607	2.623	chr14	91481575	91490802	circRNA_456	9227	-	CDS	ENSG00000100796.18	CDS	ENSG00000100796.18	exonic	ENSG00000100796.18	PPP4R3A	chr14	protein_coding	protein phosphatase 4 regulatory subunit 3A	chr14:91481576|91490802	human	hsa-PPP4R3A_0001	chr14:91481576|91490802	chr14:91947920|91957146	hsa_circ_0032965	NM_032560|SMEK1	hsa_circ_09231	hsa-circRNA10561-7	HSA_CIRCpedia_13427
chr14_92126121_92143294_+	0	0	0	0	0	2.672	0	0	0	3.834	4.59	2.435	3.91	0	chr14	92126121	92143294	circRNA_457	17173	+	five_prime_UTR	ENSG00000165934.13	CDS	ENSG00000165934.13	exonic	ENSG00000165934.13	CPSF2	chr14	protein_coding	cleavage and polyadenylation specific factor 2	chr14:92126122|92143294	human	hsa-CPSF2_0010	chr14:92126122|92143294	chr14:92592466|92609638	hsa_circ_0102923	ENST00000298875.4|CPSF2	hsa_circ_12282	hsa-circRNA2410-21	HSA_CIRCpedia_13453
chr14_93107251_93108752_-	2.634	0	0	2.562	0	2.672	1.404	10.567	3.718	0	0	0	0	5.247	chr14	93107251	93108752	circRNA_458	1501	-	intron	ENSG00000100605.17	intron	ENSG00000100605.17	intron-only	ENSG00000100605.17	ITPK1	chr14	protein_coding	inositol-tetrakisphosphate 1-kinase	chr14:93107252|93108752	--	--	--	--	--	--	--	--	--
chr14_93293857_93294937_-	6.584	3.6	2.622	0	1.181	5.344	8.423	0	6.197	1.278	0	1.217	0	1.312	chr14	93293857	93294937	circRNA_459	1080	-	CDS	ENSG00000011114.15	CDS	ENSG00000011114.15	exonic	ENSG00000011114.15	BTBD7	chr14	protein_coding	BTB domain containing 7	chr14:93293858|93294937	human	hsa-BTBD7_0018	chr14:93293858|93294937	chr14:93760204|93761283	hsa_circ_0006947	NM_001002860|BTBD7	hsa_circ_23346	hsa-circRNA10571-7	HSA_CIRCpedia_13508
chr14_93293857_93296157_-	14.485	0	18.351	7.686	1.181	12.023	4.212	0	2.479	2.556	6.886	0	0	1.312	chr14	93293857	93296157	circRNA_460	2300	-	CDS	ENSG00000011114.15	five_prime_UTR	ENSG00000011114.15	exonic	ENSG00000011114.15	BTBD7	chr14	protein_coding	BTB domain containing 7	chr14:93293858|93296157	human	hsa-BTBD7_0001	chr14:93293858|93296157	chr14:93760204|93762503	hsa_circ_0000563	NM_001002860|BTBD7	hsa_circ_20491	hsa-circRNA10571-11	HSA_CIRCpedia_13509
chr14_96341521_96347341_-	1.317	0	0	2.562	0	0	2.808	2.642	3.718	3.834	1.148	0	3.91	0	chr14	96341521	96347341	circRNA_461	5820	-	CDS	ENSG00000066739.12	CDS	ENSG00000066739.12	exonic	ENSG00000066739.12	ATG2B	chr14	protein_coding	autophagy related 2B	chr14:96341522|96347341	human	hsa-ATG2B_0006	chr14:96341522|96347341	chr14:96807859|96813678	hsa_circ_0002223	NM_018036|ATG2B	hsa_circ_21113	hsa-circRNA10581-17	HSA_CIRCpedia_13535
chr14_96520054_96528006_+	6.584	0	2.622	1.281	1.181	0	0	2.642	1.239	0	4.59	1.217	0	3.935	chr14	96520054	96528006	circRNA_462	7952	+	CDS	ENSG00000090060.19	CDS	ENSG00000090060.19	exonic	ENSG00000090060.19	PAPOLA	chr14	protein_coding	poly(A) polymerase alpha	chr14:96520055|96528006	human	hsa-PAPOLA_0004	chr14:96520055|96528006	chr14:96986392|96994343	hsa_circ_0002793	NM_001252007|PAPOLA	hsa_circ_27450	hsa-circRNA2423-23	HSA_CIRCpedia_13538
chr14_96833466_96860735_+	5.267	2.4	0	11.529	5.906	2.672	0	0	0	7.668	0	0	0	0	chr14	96833466	96860735	circRNA_463	27269	+	five_prime_UTR	ENSG00000100749.9	CDS	ENSG00000100749.9	exonic	ENSG00000100749.9	VRK1	chr14	protein_coding	VRK serine/threonine kinase 1	chr14:96833467|96860735	human	hsa-VRK1_0002	chr14:96833467|96860735	chr14:97299804|97327072	hsa_circ_0000566	NM_003384|VRK1	hsa_circ_08594	hsa-circRNA2424-9	HSA_CIRCpedia_13554
chr14_99458278_99465813_-	27.652	19.199	58.987	25.62	14.174	34.733	25.27	14.53	24.79	17.892	42.461	24.346	27.37	17.052	chr14	99458278	99465813	circRNA_464	7535	-	CDS	ENSG00000183576.13	five_prime_UTR	ENSG00000183576.13	exonic	ENSG00000183576.13	SETD3	chr14	protein_coding	SET domain containing 3, actin histidine methyltransferase	chr14:99458279|99465813	human	hsa-SETD3_0001	chr14:99458279|99465813	chr14:99924616|99932150	hsa_circ_0000567	NM_199123|SETD3	hsa_circ_08702	hsa-circRNA10583-10	HSA_CIRCpedia_13569
chr15_101235081_101235577_-	0	7.2	7.865	8.967	1.181	1.336	0	0	3.718	7.668	3.443	8.521	7.82	2.623	chr15	101235081	101235577	circRNA_465	496	-	CDS	ENSG00000131873.7	CDS	ENSG00000131873.7	exonic	ENSG00000131873.7	CHSY1	chr15	protein_coding	chondroitin sulfate synthase 1	chr15:101235082|101235577	human	hsa-CHSY1_0001	chr15:101235082|101235577	chr15:101775287|101775782	hsa_circ_0005019	NM_014918|CHSY1	hsa_circ_06643	hsa-circRNA10902	HSA_CIRCpedia_13592
chr15_23023946_23037152_-	0	3.6	7.865	0	2.362	0	5.616	0	11.155	2.556	0	7.304	0	0	chr15	23023946	23037152	circRNA_470	13206	-	CDS	ENSG00000275835.5	CDS	ENSG00000275835.5	exonic	ENSG00000275835.5	TUBGCP5	chr15	protein_coding	tubulin gamma complex associated protein 5	chr15:23023947|23037152	human	hsa-TUBGCP5_0001	chr15:23023947|23037152	chr15:22835915|22849120	-	-	-	-	-
chr15_24114776_24181255_+	7.901	9.6	0	7.686	10.631	9.351	22.462	9.246	0	25.56	3.443	49.908	9.123	10.494	chr15	24114776	24181255	circRNA_471	66479	+	intron	ENSG00000259905.7	noncoding_exon	ENSG00000259905.7	exon-intron	ENSG00000259905.7	PWRN1	chr15	lncRNA	Prader-Willi region non-protein coding RNA 1	chr15:24114777|24181255	human	hsa-PWRN2_0002	chr15:24114777|24181255	chr15:24359924|24426402	-	-	-	-	-
chr15_24124574_24181255_+	21.069	40.798	31.46	25.62	28.349	9.351	11.231	52.836	14.874	19.17	45.904	49.908	67.773	49.845	chr15	24124574	24181255	circRNA_472	56681	+	intron	ENSG00000259905.7	noncoding_exon	ENSG00000259905.7	exon-intron	ENSG00000259905.7	PWRN1	chr15	lncRNA	Prader-Willi region non-protein coding RNA 1	chr15:24124575|24181255	human	hsa-PWRN2_0001	chr15:24124575|24181255	chr15:24369722|24426402	hsa_circ_0103136	TCONS_00023304|TCONS_00023304	-	-	-
chr15_24508860_24566800_+	0	0	6.554	0	0	4.008	0	0	0	0	2.295	3.652	0	5.247	chr15	24508860	24566800	circRNA_473	57940	+	noncoding_exon	ENSG00000259905.7	noncoding_exon	ENSG00000259905.7	exonic	ENSG00000259905.7	PWRN1	chr15	lncRNA	Prader-Willi region non-protein coding RNA 1	chr15:24508861|24566800	human	hsa-PWRN1_0001	chr15:24508861|24566800	chr15:24754008|24811947	hsa_circ_0103141	TCONS_00023313|TCONS_00023313	-	-	-
chr15_25405460_25411971_-	14.485	15.599	11.797	8.967	18.899	4.008	16.847	14.53	14.874	7.668	26.395	10.956	9.123	17.052	chr15	25405460	25411971	circRNA_478	6511	-	CDS	ENSG00000114062.22	five_prime_UTR	ENSG00000114062.22	exonic	ENSG00000114062.22	UBE3A	chr15	protein_coding	ubiquitin protein ligase E3A	chr15:25405461|25411971	human	hsa-UBE3A_0005	chr15:25405461|25411971	chr15:25650608|25657118	hsa_circ_0000586	NM_000462|UBE3A	hsa_circ_32621	hsa-circRNA10624-13	HSA_CIRCpedia_13781
chr15_25405460_25415842_-	1.317	1.2	2.622	5.124	3.544	5.344	0	3.963	8.676	0	5.738	0	2.607	0	chr15	25405460	25415842	circRNA_479	10382	-	CDS	ENSG00000114062.22	five_prime_UTR	ENSG00000114062.22	exonic	ENSG00000114062.22	UBE3A	chr15	protein_coding	ubiquitin protein ligase E3A	chr15:25405461|25415842	human	hsa-UBE3A_0031	chr15:25405461|25415842	chr15:25650608|25660989	hsa_circ_0005147	NM_000462|UBE3A	-	hsa-circRNA10624-26	-
chr15_29761138_29773357_-	6.584	7.2	19.662	28.182	1.181	20.038	16.847	2.642	7.437	11.502	12.624	9.738	2.607	11.805	chr15	29761138	29773357	circRNA_480	12219	-	CDS	ENSG00000104067.17	CDS	ENSG00000104067.17	exonic	ENSG00000104067.17	TJP1	chr15	protein_coding	tight junction protein 1	chr15:29761139|29773357	human	hsa-TJP1_0002	chr15:29761139|29773357	chr15:30053342|30065560	hsa_circ_0034293	NM_003257|TJP1	hsa_circ_29726	hsa-circRNA10632-20	HSA_CIRCpedia_13895
chr15_29761138_29800702_-	2.634	1.2	6.554	0	0	2.672	1.404	0	9.916	0	0	9.738	0	3.935	chr15	29761138	29800702	circRNA_481	39564	-	CDS	ENSG00000104067.17	CDS	ENSG00000104067.17	exonic	ENSG00000104067.17	TJP1	chr15	protein_coding	tight junction protein 1	chr15:29761139|29800702	human	hsa-TJP1_0001	chr15:29761139|29800702	chr15:30053342|30092905	hsa_circ_0034294	NM_003257|TJP1	hsa_circ_23871	hsa-circRNA10632-7	HSA_CIRCpedia_13896
chr15_41668827_41669958_+	18.435	14.399	27.527	10.248	17.718	26.718	14.039	17.172	11.155	11.502	24.1	24.346	14.337	19.676	chr15	41668827	41669958	circRNA_482	1131	+	five_prime_UTR	ENSG00000174197.17	CDS	ENSG00000174197.17	exonic	ENSG00000174197.17	MGA	chr15	protein_coding	MAX dimerization protein MGA	chr15:41668828|41669958	human	hsa-MGA_0049	chr15:41668828|41669958	chr15:41961026|41962156	hsa_circ_0000591	NM_001164273|MGA	hsa_circ_01692	hsa-circRNA2540-32	HSA_CIRCpedia_14241
chr15_41696074_41699159_+	10.534	4.8	23.595	2.562	9.45	13.359	4.212	18.493	16.113	7.668	14.919	4.869	7.82	14.429	chr15	41696074	41699159	circRNA_483	3085	+	CDS	ENSG00000174197.17	CDS	ENSG00000174197.17	exonic	ENSG00000174197.17	MGA	chr15	protein_coding	MAX dimerization protein MGA	chr15:41696075|41699159	human	hsa-MGA_0008	chr15:41696075|41699159	chr15:41988273|41991357	hsa_circ_0000592	NM_001164273|MGA	hsa_circ_18073	hsa-circRNA2540-45	HSA_CIRCpedia_14246
chr15_42559338_42563857_+	0	0	3.932	0	2.362	0	0	2.642	2.479	0	0	6.086	1.303	0	chr15	42559338	42563857	circRNA_484	4519	+	CDS	ENSG00000137814.12	CDS	ENSG00000137814.12	exonic	ENSG00000137814.12	HAUS2	chr15	protein_coding	HAUS augmin like complex subunit 2	chr15:42559339|42563857	human	hsa-HAUS2_0003	chr15:42559339|42563857	chr15:42851537|42856055	hsa_circ_0103510	ENST00000260372.3|HAUS2	hsa_circ_22014	hsa-circRNA2549-2	HSA_CIRCpedia_14322
chr15_49235850_49292537_+	5.267	1.2	11.797	1.281	0	0	11.231	3.963	2.479	0	3.443	3.652	0	5.247	chr15	49235850	49292537	circRNA_485	56687	+	CDS	ENSG00000156958.15	CDS	ENSG00000156958.15	exonic	ENSG00000156958.15	GALK2	chr15	protein_coding	galactokinase 2	chr15:49235851|49292537	human	hsa-GALK2_0008	chr15:49235851|49292537	chr15:49528048|49584734	hsa_circ_0035189	NM_001001556|GALK2	hsa_circ_09366	hsa-circRNA2578-22	HSA_CIRCpedia_14615
chr15_49625112_49634794_+	1.317	0	2.622	2.562	0	1.336	0	0	12.395	1.278	3.443	3.652	0	0	chr15	49625112	49634794	circRNA_486	9682	+	five_prime_UTR	ENSG00000104047.15	CDS	ENSG00000104047.15	exonic	ENSG00000104047.15	DTWD1	chr15	protein_coding	DTW domain containing 1	chr15:49625113|49634794	human	hsa-DTWD1_0002	chr15:49625113|49634794	chr15:49917310|49926991	hsa_circ_0035194	NM_020234|DTWD1	-	hsa-circRNA2579-1	HSA_CIRCpedia_67503
chr15_50583088_50592626_-	3.95	0	0	0	4.725	4.008	0	1.321	2.479	1.278	0	4.869	1.303	0	chr15	50583088	50592626	circRNA_487	9538	-	CDS	ENSG00000092439.16	CDS	ENSG00000092439.16	exonic	ENSG00000092439.16	TRPM7	chr15	protein_coding	transient receptor potential cation channel subfamily M member 7	chr15:50583089|50592626	human	hsa-TRPM7_0004	chr15:50583089|50592626	chr15:50875286|50884823	hsa_circ_0035228	NM_017672|TRPM7	hsa_circ_15635	hsa-circRNA10725-6	HSA_CIRCpedia_14659
chr15_50586391_50592626_-	6.584	2.4	0	7.686	7.087	0	2.808	0	0	2.556	0	3.652	9.123	9.182	chr15	50586391	50592626	circRNA_488	6235	-	CDS	ENSG00000092439.16	CDS	ENSG00000092439.16	exonic	ENSG00000092439.16	TRPM7	chr15	protein_coding	transient receptor potential cation channel subfamily M member 7	chr15:50586392|50592626	human	hsa-TRPM7_0007	chr15:50586392|50592626	chr15:50878589|50884823	hsa_circ_0103771	NM_017672|TRPM7	-	hsa-circRNA10725-11	HSA_CIRCpedia_14660
chr15_50631416_50663046_-	2.634	0	5.243	0	4.725	1.336	0	0	0	1.278	1.148	0	6.517	3.935	chr15	50631416	50663046	circRNA_489	31630	-	CDS	ENSG00000092439.16	CDS	ENSG00000092439.16	exonic	ENSG00000092439.16	TRPM7	chr15	protein_coding	transient receptor potential cation channel subfamily M member 7	chr15:50631417|50663046	human	hsa-TRPM7_0005	chr15:50631417|50663046	chr15:50923614|50955243	hsa_circ_0035249	NM_017672|TRPM7	hsa_circ_23443	hsa-circRNA10725-18	HSA_CIRCpedia_14673
chr15_51869216_51902036_+	3.95	1.2	32.77	6.405	2.362	10.687	1.404	9.246	1.239	11.502	6.886	7.304	11.73	5.247	chr15	51869216	51902036	circRNA_490	32820	+	CDS	ENSG00000138594.14	CDS	ENSG00000138594.14	exonic	ENSG00000138594.14	TMOD3	chr15	protein_coding	tropomodulin 3	chr15:51869217|51902036	human	hsa-TMOD3_0004	chr15:51869217|51902036	chr15:52161414|52194233	hsa_circ_0035292	NM_014547|TMOD3	hsa_circ_11949	hsa-circRNA2588-7	HSA_CIRCpedia_14742
chr15_52674361_52675648_-	0	1.2	0	0	0	2.672	0	3.963	4.958	0	3.443	0	2.607	0	chr15	52674361	52675648	circRNA_491	1287	-	intron	ENSG00000047346.13	intron	ENSG00000047346.13	intron-only	ENSG00000047346.13	FAM214A	chr15	protein_coding	family with sequence similarity 214 member A	chr15:52674362|52675648	--	--	--	--	--	--	--	--	--
chr15_56388471_56394834_+	1.317	1.2	6.554	12.81	0	5.344	0	3.963	4.958	1.278	3.443	9.738	7.82	2.623	chr15	56388471	56394834	circRNA_492	6363	+	CDS	ENSG00000151575.14	CDS	ENSG00000151575.14	exonic	ENSG00000151575.14	TEX9	chr15	protein_coding	testis expressed 9	chr15:56388472|56394834	human	hsa-TEX9_0003	chr15:56388472|56394834	chr15:56680670|56687032	hsa_circ_0000603	NM_198524|TEX9	hsa_circ_15631	hsa-circRNA2592-3	HSA_CIRCpedia_14843
chr15_57231151_57234107_+	7.901	0	7.865	0	11.812	0	2.808	6.605	2.479	1.278	0	17.042	0	7.87	chr15	57231151	57234107	circRNA_493	2956	+	CDS	ENSG00000140262.18	CDS	ENSG00000140262.18	exonic	ENSG00000140262.18	TCF12	chr15	protein_coding	transcription factor 12	chr15:57231152|57234107	human	hsa-TCF12_0003	chr15:57231152|57234107	chr15:57523350|57526305	hsa_circ_0006380	NM_207037|TCF12	hsa_circ_15357	hsa-circRNA2593-12	HSA_CIRCpedia_14868
chr15_57437984_57442478_+	6.584	7.2	6.554	8.967	9.45	5.344	2.808	5.284	4.958	11.502	10.328	19.476	2.607	10.494	chr15	57437984	57442478	circRNA_494	4494	+	five_prime_UTR	ENSG00000128849.11	CDS	ENSG00000128849.11	exonic	ENSG00000128849.11	CGNL1	chr15	protein_coding	cingulin like 1	chr15:57437985|57442478	human	hsa-CGNL1_0005	chr15:57437985|57442478	chr15:57730183|57734676	hsa_circ_0035431	NM_001252335|CGNL1	hsa_circ_16627	hsa-circRNA2594-8	HSA_CIRCpedia_14880
chr15_57437984_57461892_+	9.217	0	10.487	5.124	9.45	2.672	12.635	1.321	0	5.112	9.181	3.652	3.91	1.312	chr15	57437984	57461892	circRNA_495	23908	+	five_prime_UTR	ENSG00000128849.11	CDS	ENSG00000128849.11	exonic	ENSG00000128849.11	CGNL1	chr15	protein_coding	cingulin like 1	chr15:57437985|57461892	human	hsa-CGNL1_0006	chr15:57437985|57461892	chr15:57730183|57754090	hsa_circ_0035432	NM_001252335|CGNL1	-	hsa-circRNA2594-5	HSA_CIRCpedia_14881
chr15_57451499_57461892_+	0	0	6.554	7.686	1.181	1.336	0	1.321	2.479	3.834	6.886	0	13.033	0	chr15	57451499	57461892	circRNA_496	10393	+	CDS	ENSG00000128849.11	CDS	ENSG00000128849.11	exonic	ENSG00000128849.11	CGNL1	chr15	protein_coding	cingulin like 1	chr15:57451500|57461892	human	hsa-CGNL1_0010	chr15:57451500|57461892	chr15:57743698|57754090	hsa_circ_0035435	NM_001252335|CGNL1	hsa_circ_12207	hsa-circRNA2594-4	HSA_CIRCpedia_14883
chr15_57992704_58014281_-	5.267	6	22.284	2.562	5.906	5.344	0	11.888	12.395	5.112	3.443	6.086	0	6.559	chr15	57992704	58014281	circRNA_497	21577	-	CDS	ENSG00000128918.15	CDS	ENSG00000128918.15	exonic	ENSG00000128918.15	ALDH1A2	chr15	protein_coding	aldehyde dehydrogenase 1 family member A2	chr15:57992705|58014281	human	hsa-ALDH1A2_0001	chr15:57992705|58014281	chr15:58284903|58306479	hsa_circ_0035443	NM_001206897|ALDH1A2	-	hsa-circRNA10749-5	HSA_CIRCpedia_14887
chr15_58010648_58014281_-	2.634	2.4	5.243	0	5.906	0	0	6.605	3.718	3.834	0	1.217	1.303	0	chr15	58010648	58014281	circRNA_498	3633	-	CDS	ENSG00000128918.15	CDS	ENSG00000128918.15	exonic	ENSG00000128918.15	ALDH1A2	chr15	protein_coding	aldehyde dehydrogenase 1 family member A2	chr15:58010649|58014281	human	hsa-ALDH1A2_0004	chr15:58010649|58014281	chr15:58302847|58306479	hsa_circ_0035445	NM_001206897|ALDH1A2	-	hsa-circRNA10749-8	HSA_CIRCpedia_14888
chr15_58912562_58913696_-	5.267	0	9.176	8.967	0	1.336	0	2.642	3.718	0	3.443	0	2.607	0	chr15	58912562	58913696	circRNA_499	1134	-	CDS	ENSG00000137776.17	CDS	ENSG00000137776.17	exonic	ENSG00000137776.17	SLTM	chr15	protein_coding	SAFB like transcription modulator	chr15:58912563|58913696	human	hsa-SLTM_0002	chr15:58912563|58913696	chr15:59204762|59205895	hsa_circ_0003713	NM_024755|SLTM	hsa_circ_09177	hsa-circRNA10752-16	HSA_CIRCpedia_14910
chr15_62007307_62013992_-	17.118	21.599	13.108	19.215	15.356	14.695	5.616	13.209	18.592	11.502	5.738	7.304	7.82	1.312	chr15	62007307	62013992	circRNA_500	6685	-	CDS	ENSG00000129003.19	CDS	ENSG00000129003.19	exonic	ENSG00000129003.19	VPS13C	chr15	protein_coding	vacuolar protein sorting 13 homolog C	chr15:62007308|62013992	human	hsa-VPS13C_0011	chr15:62007308|62013992	chr15:62299507|62306191	hsa_circ_0000607	NM_020821|VPS13C	hsa_circ_17302	hsa-circRNA10763-2	HSA_CIRCpedia_15006
chr15_63213988_63214386_+	3.95	0	0	2.562	0	2.672	0	2.642	0	6.39	1.148	0	2.607	0	chr15	63213988	63214386	circRNA_501	398	+	intron	ENSG00000166128.13	intron	ENSG00000166128.13	intron-only	ENSG00000166128.13	RAB8B	chr15	protein_coding	RAB8B, member RAS oncogene family	chr15:63213989|63214386	human	hsa-RAB8B_0004	chr15:63213989|63214386	chr15:63506188|63506585	-	-	-	-	-
chr15_63529013_63563008_+	5.267	1.2	3.932	0	4.725	0	1.404	3.963	0	0	2.295	6.086	0	2.623	chr15	63529013	63563008	circRNA_502	33995	+	CDS	ENSG00000140455.17	CDS	ENSG00000140455.17	exonic	ENSG00000140455.17	USP3	chr15	protein_coding	ubiquitin specific peptidase 3	chr15:63529014|63563008	human	hsa-USP3_0025	chr15:63529014|63563008	chr15:63821213|63855207	hsa_circ_0007349	NM_006537|USP3	hsa_circ_00367	hsa-circRNA2609-22	HSA_CIRCpedia_15040
chr15_63532646_63559970_+	3.95	0	0	3.843	0	0	4.212	2.642	0	0	2.295	0	5.213	0	chr15	63532646	63559970	circRNA_503	27324	+	CDS	ENSG00000140455.17	CDS	ENSG00000140455.17	exonic	ENSG00000140455.17	USP3	chr15	protein_coding	ubiquitin specific peptidase 3	chr15:63532647|63559970	human	hsa-USP3_0005	chr15:63532647|63559970	chr15:63824846|63852169	hsa_circ_0035649	NM_006537|USP3	hsa_circ_10756	hsa-circRNA2609-30	HSA_CIRCpedia_15045
chr15_63532646_63563008_+	3.95	10.799	10.487	8.967	11.812	12.023	12.635	0	0	15.336	16.066	14.607	14.337	9.182	chr15	63532646	63563008	circRNA_504	30362	+	CDS	ENSG00000140455.17	CDS	ENSG00000140455.17	exonic	ENSG00000140455.17	USP3	chr15	protein_coding	ubiquitin specific peptidase 3	chr15:63532647|63563008	human	hsa-USP3_0001	chr15:63532647|63563008	chr15:63824846|63855207	hsa_circ_0002138	NM_006537|USP3	hsa_circ_00445	hsa-circRNA2609-1	HSA_CIRCpedia_15046
chr15_63553714_63563008_+	1.317	4.8	9.176	6.405	0	2.672	0	0	2.479	2.556	1.148	0	7.82	0	chr15	63553714	63563008	circRNA_505	9294	+	CDS	ENSG00000140455.17	CDS	ENSG00000140455.17	exonic	ENSG00000140455.17	USP3	chr15	protein_coding	ubiquitin specific peptidase 3	chr15:63553715|63563008	human	hsa-USP3_0002	chr15:63553715|63563008	chr15:63845914|63855207	hsa_circ_0008153	NM_006537|USP3	hsa_circ_17718	hsa-circRNA2609-11	HSA_CIRCpedia_15052
chr15_63696123_63716473_-	11.851	0	1.311	6.405	0	2.672	5.616	6.605	2.479	1.278	0	7.304	7.82	10.494	chr15	63696123	63716473	circRNA_506	20350	-	CDS	ENSG00000103657.14	CDS	ENSG00000103657.14	exonic	ENSG00000103657.14	HERC1	chr15	protein_coding	HECT and RLD domain containing E3 ubiquitin protein ligase family member 1	chr15:63696124|63716473	human	hsa-HERC1_0035	chr15:63696124|63716473	chr15:63988323|64008672	hsa_circ_0035796	NM_003922|HERC1	hsa_circ_03248	hsa-circRNA10768-75	HSA_CIRCpedia_15098
chr15_64203081_64216713_-	9.217	0	0	0	0	0	0	3.963	0	5.112	2.295	6.086	0	0	chr15	64203081	64216713	circRNA_507	13632	-	CDS	ENSG00000169118.18	CDS	ENSG00000169118.18	exonic	ENSG00000169118.18	CSNK1G1	chr15	protein_coding	casein kinase 1 gamma 1	chr15:64203082|64216713	human	hsa-CTD-2116N17_0001	chr15:64203082|64216713	chr15:64495281|64508912	hsa_circ_0001955	NM_022048|CSNK1G1	hsa_circ_27787	hsa-circRNA10773-5	HSA_CIRCpedia_15143
chr15_64499292_64500166_+	9.217	6	11.797	17.934	10.631	10.687	14.039	13.209	9.916	15.336	19.509	14.607	29.977	10.494	chr15	64499292	64500166	circRNA_508	874	+	five_prime_UTR	ENSG00000180357.9	CDS	ENSG00000180357.9	exonic	ENSG00000180357.9	ZNF609	chr15	protein_coding	zinc finger protein 609	chr15:64499293|64500166	human	hsa-ZNF609_0001	chr15:64499293|64500166	chr15:64791492|64792365	hsa_circ_0000615	NM_015042|ZNF609	-	hsa-circRNA2613-8	-
chr15_64974601_64983593_-	6.584	3.6	6.554	2.562	0	0	0	7.925	2.479	12.78	0	9.738	0	3.935	chr15	64974601	64983593	circRNA_509	8992	-	CDS	ENSG00000090487.11	five_prime_UTR	ENSG00000090487.11	exonic	ENSG00000090487.11	SPG21	chr15	protein_coding	SPG21 abhydrolase domain containing, maspardin	chr15:64974602|64983593	human	hsa-SPG21_0004	chr15:64974602|64983593	chr15:65266940|65275931	hsa_circ_0003526	NM_016630|SPG21	hsa_circ_02894	hsa-circRNA10778-3	HSA_CIRCpedia_15208
chr15_65463760_65480399_-	0	0	9.176	1.281	0	1.336	0	1.321	1.239	2.556	1.148	3.652	2.607	2.623	chr15	65463760	65480399	circRNA_510	16639	-	CDS	ENSG00000074603.19	CDS	ENSG00000074603.19	exonic	ENSG00000074603.19	DPP8	chr15	protein_coding	dipeptidyl peptidase 8	chr15:65463761|65480399	human	hsa-DPP8_0040	chr15:65463761|65480399	chr15:65756099|65772737	hsa_circ_0035897	NM_130434|DPP8	hsa_circ_18239	hsa-circRNA10787-8	HSA_CIRCpedia_15242
chr15_65715477_65756472_-	3.95	2.4	0	5.124	0	0	0	2.642	4.958	1.278	1.148	0	0	1.312	chr15	65715477	65756472	circRNA_511	40995	-	CDS	ENSG00000174485.16	five_prime_UTR	ENSG00000174485.16	exonic	ENSG00000174485.16	DENND4A	chr15	protein_coding	DENN domain containing 4A	chr15:65715478|65756472	human	hsa-DENND4A_0008	chr15:65715478|65756472	chr15:66007816|66048810	hsa_circ_0035938	NM_001144823|DENND4A	-	hsa-circRNA10790-35	HSA_CIRCpedia_15317
chr15_65715477_65761438_-	0	1.2	3.932	3.843	0	0	5.616	3.963	1.239	3.834	3.443	0	0	1.312	chr15	65715477	65761438	circRNA_512	45961	-	CDS	ENSG00000174485.16	five_prime_UTR	ENSG00000174485.16	exonic	ENSG00000174485.16	DENND4A	chr15	protein_coding	DENN domain containing 4A	chr15:65715478|65761438	human	hsa-DENND4A_0030	chr15:65715478|65761438	chr15:66007816|66053776	hsa_circ_0104317	NM_001144823|DENND4A	hsa_circ_24645	hsa-circRNA10790-42	HSA_CIRCpedia_83470
chr15_65752378_65761438_-	6.584	2.4	15.73	3.843	4.725	9.351	2.808	17.172	12.395	5.112	3.443	26.78	6.517	1.312	chr15	65752378	65761438	circRNA_513	9060	-	CDS	ENSG00000174485.16	five_prime_UTR	ENSG00000174485.16	exonic	ENSG00000174485.16	DENND4A	chr15	protein_coding	DENN domain containing 4A	chr15:65752379|65761438	human	hsa-DENND4A_0007	chr15:65752379|65761438	chr15:66044717|66053776	hsa_circ_0035957	NM_001144823|DENND4A	hsa_circ_11894	hsa-circRNA10790-2	HSA_CIRCpedia_15331
chr15_67231813_67236820_-	7.901	2.4	7.865	3.843	8.268	6.679	0	1.321	4.958	3.834	5.738	2.435	2.607	5.247	chr15	67231813	67236820	circRNA_514	5007	-	CDS	ENSG00000103591.13	CDS	ENSG00000103591.13	exonic	ENSG00000103591.13	AAGAB	chr15	protein_coding	alpha and gamma adaptin binding protein	chr15:67231814|67236820	human	hsa-AAGAB_0001	chr15:67231814|67236820	chr15:67524152|67529158	hsa_circ_0000620	NM_024666|AAGAB	hsa_circ_27278	hsa-circRNA10795-9	HSA_CIRCpedia_15384
chr15_72045723_72046634_-	3.95	0	17.041	5.124	2.362	0	0	5.284	3.718	0	3.443	2.435	0	1.312	chr15	72045723	72046634	circRNA_515	911	-	CDS	ENSG00000066933.16	five_prime_UTR	ENSG00000066933.16	exonic	ENSG00000066933.16	MYO9A	chr15	protein_coding	myosin IXA	chr15:72045724|72046634	human	hsa-MYO9A_0001	chr15:72045724|72046634	chr15:72338065|72338975	hsa_circ_0006509	NM_006901|MYO9A	hsa_circ_31364	hsa-circRNA10809-37	HSA_CIRCpedia_15518
chr15_74600500_74601411_+	0	0	5.243	0	1.181	8.015	0	0	4.958	0	4.59	2.435	5.213	1.312	chr15	74600500	74601411	circRNA_516	911	+	intron	ENSG00000179335.20	intron	ENSG00000179335.20	intron-only	ENSG00000179335.20	CLK3	chr15	protein_coding	CDC like kinase 3	chr15:74600501|74601411	human	hsa-CLK3_0008	chr15:74600501|74601411	chr15:74892842|74893752	-	-	-	-	-
chr15_74600500_74601413_+	6.584	2.4	1.311	7.686	4.725	0	5.616	9.246	1.239	3.834	5.738	1.217	3.91	5.247	chr15	74600500	74601413	circRNA_517	913	+	intron	ENSG00000179335.20	intron	ENSG00000179335.20	intron-only	ENSG00000179335.20	CLK3	chr15	protein_coding	CDC like kinase 3	chr15:74600501|74601413	human	hsa-CLK3_0007	chr15:74600501|74601413	chr15:74892842|74893754	hsa_circ_0104541	ENST00000564353.1|CLK3	-	-	-
chr15_75411491_75413045_-	2.634	3.6	1.311	5.124	5.906	0	0	2.642	7.437	1.278	6.886	1.217	0	0	chr15	75411491	75413045	circRNA_518	1554	-	CDS	ENSG00000169375.16	CDS	ENSG00000169375.16	exonic	ENSG00000169375.16	SIN3A	chr15	protein_coding	SIN3 transcription regulator family member A	chr15:75411492|75413045	human	hsa-SIN3A_0019	chr15:75411492|75413045	chr15:75703833|75705386	hsa_circ_0036353	NM_001145358|SIN3A	-	hsa-circRNA10829-40	HSA_CIRCpedia_15686
chr15_75854385_75883424_+	2.634	4.8	0	0	2.362	0	0	1.321	2.479	2.556	4.59	2.435	3.91	1.312	chr15	75854385	75883424	circRNA_519	29039	+	CDS	ENSG00000140367.12	CDS	ENSG00000140367.12	exonic	ENSG00000140367.12	UBE2Q2	chr15	protein_coding	ubiquitin conjugating enzyme E2 Q2	chr15:75854386|75883424	human	hsa-UBE2Q2_0003	chr15:75854386|75883424	chr15:76146727|76175765	hsa_circ_0036372	NM_173469|UBE2Q2	hsa_circ_25945	hsa-circRNA2674-13	HSA_CIRCpedia_15718
chr15_75859877_75883424_+	1.317	0	2.622	3.843	2.362	0	0	5.284	2.479	0	0	0	1.303	0	chr15	75859877	75883424	circRNA_520	23547	+	CDS	ENSG00000140367.12	CDS	ENSG00000140367.12	exonic	ENSG00000140367.12	UBE2Q2	chr15	protein_coding	ubiquitin conjugating enzyme E2 Q2	chr15:75859878|75883424	human	hsa-UBE2Q2_0005	chr15:75859878|75883424	chr15:76152219|76175765	hsa_circ_0036374	NM_173469|UBE2Q2	hsa_circ_01957	hsa-circRNA2674-8	HSA_CIRCpedia_15721
chr15_76274411_76295737_-	13.168	2.4	31.46	8.967	2.362	2.672	4.212	1.321	1.239	6.39	3.443	7.304	6.517	9.182	chr15	76274411	76295737	circRNA_521	21326	-	CDS	ENSG00000140374.16	CDS	ENSG00000140374.16	exonic	ENSG00000140374.16	ETFA	chr15	protein_coding	electron transfer flavoprotein subunit alpha	chr15:76274412|76295737	human	hsa-ETFA_0001	chr15:76274412|76295737	chr15:76566753|76588078	hsa_circ_0000638	NM_000126|ETFA	hsa_circ_10388	hsa-circRNA10836-15	HSA_CIRCpedia_15745
chr15_77178789_77182040_-	1.317	2.4	5.243	0	4.725	5.344	0	1.321	0	1.278	2.295	0	6.517	0	chr15	77178789	77182040	circRNA_522	3251	-	CDS	ENSG00000173517.11	five_prime_UTR	ENSG00000173517.11	exonic	ENSG00000173517.11	PEAK1	chr15	protein_coding	pseudopodium enriched atypical kinase 1	chr15:77178790|77182040	human	hsa-PEAK1_0010	chr15:77178790|77182040	chr15:77471132|77474382	hsa_circ_0036423	NM_024776|PEAK1	-	hsa-circRNA10844-18	HSA_CIRCpedia_15775
chr15_77467094_77471814_+	2.634	4.8	6.554	3.843	0	0	0	9.246	4.958	1.278	0	0	5.213	3.935	chr15	77467094	77471814	circRNA_523	4720	+	CDS	ENSG00000140382.15	CDS	ENSG00000140382.15	exonic	ENSG00000140382.15	HMG20A	chr15	protein_coding	high mobility group 20A	chr15:77467095|77471814	human	hsa-HMG20A_0001	chr15:77467095|77471814	chr15:77759437|77764156	hsa_circ_0036429	NM_018200|HMG20A	hsa_circ_08080	hsa-circRNA2678-5	HSA_CIRCpedia_15785
chr15_80098415_80122800_+	3.95	2.4	1.311	0	0	0	0	3.963	6.197	12.78	2.295	0	1.303	3.935	chr15	80098415	80122800	circRNA_524	24385	+	five_prime_UTR	ENSG00000086666.19	CDS	ENSG00000086666.19	exonic	ENSG00000086666.19	ZFAND6	chr15	protein_coding	zinc finger AN1-type containing 6	chr15:80098416|80122800	human	hsa-ZFAND6_0002	chr15:80098416|80122800	chr15:80390758|80415142	hsa_circ_0000642	NM_001242916|ZFAND6	hsa_circ_13324	hsa-circRNA2690-4	HSA_CIRCpedia_15844
chr15_80120327_80122800_+	18.435	19.199	24.905	19.215	10.631	2.672	30.886	13.209	12.395	6.39	18.362	21.911	6.517	14.429	chr15	80120327	80122800	circRNA_525	2473	+	CDS	ENSG00000086666.19	CDS	ENSG00000086666.19	exonic	ENSG00000086666.19	ZFAND6	chr15	protein_coding	zinc finger AN1-type containing 6	chr15:80120328|80122800	human	hsa-ZFAND6_0001	chr15:80120328|80122800	chr15:80412670|80415142	hsa_circ_0000643	NM_001242916|ZFAND6	hsa_circ_02432	hsa-circRNA2690-14	HSA_CIRCpedia_15848
chr15_80970461_80982182_-	6.584	0	3.932	5.124	0	6.679	0	2.642	1.239	7.668	0	7.304	0	2.623	chr15	80970461	80982182	circRNA_526	11721	-	noncoding_exon	ENSG00000117899.11	CDS	ENSG00000117899.11	exonic	ENSG00000117899.11	MESD	chr15	protein_coding	mesoderm development LRP chaperone	chr15:80970462|80982182	human	hsa-MESDC2_0002	chr15:80970462|80982182	chr15:81262803|81274523	hsa_circ_0005558	NM_015154|MESDC2	-	hsa-circRNA10855-1	-
chr15_80978765_80982182_-	3.95	0	0	5.124	1.181	0	0	1.321	1.239	0	3.443	2.435	2.607	5.247	chr15	80978765	80982182	circRNA_527	3417	-	three_prime_UTR	ENSG00000117899.11	CDS	ENSG00000117899.11	exonic	ENSG00000117899.11	MESD	chr15	protein_coding	mesoderm development LRP chaperone	chr15:80978766|80982182	human	hsa-MESDC2_0003	chr15:80978766|80982182	chr15:81271107|81274523	hsa_circ_0002255	NM_015154|MESDC2	hsa_circ_02528	hsa-circRNA10855-5	-
chr15_83151214_83164075_-	3.95	1.2	3.932	0	1.181	0	0	0	2.479	0	2.295	0	0	6.559	chr15	83151214	83164075	circRNA_528	12861	-	CDS	ENSG00000166503.9	CDS	ENSG00000166503.9	exonic	ENSG00000166503.9	HDGFL3	chr15	protein_coding	HDGF like 3	chr15:83151215|83164075	human	hsa-RP11-382A20_0001	chr15:83151215|83164075	chr15:83819967|83832827	hsa_circ_0000646	NM_016073|HDGFRP3	hsa_circ_06193	hsa-circRNA10868-5	HSA_CIRCpedia_15914
chr15_84538531_84555070_-	6.584	0	0	8.967	2.362	4.008	0	0	2.479	0	0	1.217	0	3.935	chr15	84538531	84555070	circRNA_529	16539	-	noncoding_exon	ENSG00000189136.9	noncoding_exon	ENSG00000189136.9	exonic	ENSG00000189136.9	UBE2Q2P1	chr15	transcribed_unprocessed_pseudogene	ubiquitin conjugating enzyme E2 Q2 pseudogene 1	chr15:84538532|84555070	human	hsa-UBE2Q2P1_0003	chr15:84538532|84555070	chr15:85081763|85098301	hsa_circ_0104778	NR_003661|UBE2Q2P1	-	hsa-circRNA10871-2	HSA_CIRCpedia_15928
chr15_85067013_85083644_+	2.634	0	7.865	0	1.181	1.336	0	2.642	3.718	2.556	1.148	0	0	0	chr15	85067013	85083644	circRNA_532	16631	+	CDS	ENSG00000073417.15	CDS	ENSG00000073417.15	exonic	ENSG00000073417.15	PDE8A	chr15	protein_coding	phosphodiesterase 8A	chr15:85067014|85083644	human	-	-	chr15:85610245|85626875	hsa_circ_0104785	ENST00000310298.4|PDE8A	hsa_circ_12531	hsa-circRNA2711-10	HSA_CIRCpedia_15949
chr15_85113376_85126374_+	0	0	7.865	0	9.45	5.344	5.616	10.567	4.958	0	4.59	10.956	5.213	1.312	chr15	85113376	85126374	circRNA_533	12998	+	CDS	ENSG00000073417.15	CDS	ENSG00000073417.15	exonic	ENSG00000073417.15	PDE8A	chr15	protein_coding	phosphodiesterase 8A	chr15:85113377|85126374	human	hsa-PDE8A_0005	chr15:85113377|85126374	chr15:85656608|85669605	hsa_circ_0036627	NM_002605|PDE8A	hsa_circ_08731	hsa-circRNA2711-1	HSA_CIRCpedia_15959
chr15_85113872_85115487_+	6.584	4.8	15.73	2.562	0	1.336	0	5.284	6.197	0	4.59	2.435	5.213	5.247	chr15	85113872	85115487	circRNA_534	1615	+	CDS	ENSG00000073417.15	CDS	ENSG00000073417.15	exonic	ENSG00000073417.15	PDE8A	chr15	protein_coding	phosphodiesterase 8A	chr15:85113873|85115487	human	hsa-PDE8A_0034	chr15:85113873|85115487	chr15:85657104|85658718	hsa_circ_0003856	NM_002605|PDE8A	hsa_circ_25503	hsa-circRNA2711-14	HSA_CIRCpedia_15960
chr15_85113872_85121014_+	18.435	0	23.595	0	11.812	4.008	9.827	9.246	18.592	8.946	8.033	7.304	5.213	3.935	chr15	85113872	85121014	circRNA_535	7142	+	CDS	ENSG00000073417.15	CDS	ENSG00000073417.15	exonic	ENSG00000073417.15	PDE8A	chr15	protein_coding	phosphodiesterase 8A	chr15:85113873|85121014	human	hsa-PDE8A_0033	chr15:85113873|85121014	chr15:85657104|85664245	hsa_circ_0036629	NM_002605|PDE8A	hsa_circ_14090	hsa-circRNA2711-3	HSA_CIRCpedia_15962
chr15_85664562_85710645_+	6.584	0	17.041	3.843	5.906	0	0	6.605	0	0	0	0	3.91	5.247	chr15	85664562	85710645	circRNA_536	46083	+	CDS	ENSG00000170776.22	CDS	ENSG00000170776.22	exonic	ENSG00000170776.22	AKAP13	chr15	protein_coding	A-kinase anchoring protein 13	chr15:85664563|85710645	human	hsa-AKAP13_0006	chr15:85664563|85710645	chr15:86207794|86253876	hsa_circ_0104797	NM_006738|AKAP13	-	hsa-circRNA2713-46	HSA_CIRCpedia_15995
chr15_89113724_89116521_+	17.118	4.8	15.73	5.124	3.544	4.008	7.019	10.567	6.197	3.834	3.443	30.432	3.91	2.623	chr15	89113724	89116521	circRNA_537	2797	+	five_prime_UTR	ENSG00000140526.18	CDS	ENSG00000140526.18	exonic	ENSG00000140526.18	ABHD2	chr15	protein_coding	abhydrolase domain containing 2, acylglycerol lipase	chr15:89113725|89116521	human	hsa-ABHD2_0002	chr15:89113725|89116521	chr15:89656956|89659752	hsa_circ_0007099	NM_007011|ABHD2	hsa_circ_16970	hsa-circRNA2718-21	HSA_CIRCpedia_16024
chr15_90217438_90221765_+	3.95	2.4	1.311	6.405	0	2.672	0	2.642	0	0	0	0	1.303	0	chr15	90217438	90221765	circRNA_538	4327	+	CDS	ENSG00000185033.14	CDS	ENSG00000185033.14	exonic	ENSG00000185033.14	SEMA4B	chr15	protein_coding	semaphorin 4B	chr15:90217439|90221765	human	hsa-SEMA4B_0001	chr15:90217439|90221765	chr15:90760671|90764997	hsa_circ_0000650	NM_020210|SEMA4B	hsa_circ_09164	hsa-circRNA2725-21	HSA_CIRCpedia_16097
chr15_90439331_90443478_+	3.95	0	3.932	6.405	0	2.672	0	1.321	0	2.556	0	12.173	0	0	chr15	90439331	90443478	circRNA_539	4147	+	CDS	ENSG00000140575.13	CDS	ENSG00000140575.13	exonic	ENSG00000140575.13	IQGAP1	chr15	protein_coding	IQ motif containing GTPase activating protein 1	chr15:90439332|90443478	human	hsa-IQGAP1_0009	chr15:90439332|90443478	chr15:90982564|90986710	hsa_circ_0000651	NM_003870|IQGAP1	hsa_circ_10932	hsa-circRNA2727-75	HSA_CIRCpedia_16107
chr15_92996956_92998621_+	1.317	0	5.243	0	2.362	0	0	6.605	0	1.278	3.443	2.435	0	0	chr15	92996956	92998621	circRNA_540	1665	+	CDS	ENSG00000173575.22	CDS	ENSG00000173575.22	exonic	ENSG00000173575.22	CHD2	chr15	protein_coding	chromodomain helicase DNA binding protein 2	chr15:92996957|92998621	human	hsa-CHD2_0084	chr15:92996957|92998621	chr15:93540187|93541851	hsa_circ_0000655	NM_001271|CHD2	hsa_circ_23086	hsa-circRNA2740-31	HSA_CIRCpedia_16213
chr15_96282831_96290783_-	0	0	0	5.124	0	2.672	2.808	10.567	0	1.278	0	0	1.303	2.623	chr15	96282831	96290783	circRNA_544	7952	-	noncoding_exon	ENSG00000247809.9	noncoding_exon	ENSG00000247809.9	exonic	ENSG00000247809.9	NR2F2-AS1	chr15	lncRNA	NR2F2 antisense RNA 1	chr15:96282832|96290783	human	hsa-NR2F2-AS1_0001	chr15:96282832|96290783	chr15:96826061|96834012	hsa_circ_0004200	None|None	-	hsa-circRNA10896-6	HSA_CIRCpedia_16232
chr15_98707561_98708107_+	6.584	4.8	2.622	0	0	0	0	0	0	7.668	2.295	7.304	0	0	chr15	98707561	98708107	circRNA_545	546	+	CDS	ENSG00000140443.15	CDS	ENSG00000140443.15	exonic	ENSG00000140443.15	IGF1R	chr15	protein_coding	insulin like growth factor 1 receptor	chr15:98707562|98708107	human	hsa-IGF1R_0001	chr15:98707562|98708107	chr15:99250791|99251336	hsa_circ_0005035	NM_000875|IGF1R	hsa_circ_32512	hsa-circRNA2744-21	HSA_CIRCpedia_16237
chr16_10969160_10982991_+	1.317	0	7.865	2.562	4.725	4.008	0	0	2.479	7.668	1.148	0	0	0	chr16	10969160	10982991	circRNA_546	13831	+	CDS	ENSG00000038532.16	CDS	ENSG00000038532.16	exonic	ENSG00000038532.16	CLEC16A	chr16	protein_coding	C-type lectin domain containing 16A	chr16:10969161|10982991	human	hsa-CLEC16A_0003	chr16:10969161|10982991	chr16:11063018|11076848	hsa_circ_0004179	NM_015226|CLEC16A	hsa_circ_27174	hsa-circRNA2854-44	HSA_CIRCpedia_16289
chr16_11020192_11061022_+	2.634	3.6	1.311	1.281	0	6.679	0	0	4.958	3.834	5.738	1.217	2.607	5.247	chr16	11020192	11061022	circRNA_547	40830	+	CDS	ENSG00000038532.16	CDS	ENSG00000038532.16	exonic	ENSG00000038532.16	CLEC16A	chr16	protein_coding	C-type lectin domain containing 16A	chr16:11020193|11061022	human	hsa-CLEC16A_0007	chr16:11020193|11061022	chr16:11114050|11154879	hsa_circ_0000672	NM_015226|CLEC16A	hsa_circ_01477	hsa-circRNA2854-27	HSA_CIRCpedia_16300
chr16_11779165_11782388_-	3.95	0	2.622	0	0	0	0	2.642	4.958	0	0	0	0	7.87	chr16	11779165	11782388	circRNA_548	3223	-	CDS	ENSG00000122299.12	five_prime_UTR	ENSG00000122299.12	exonic	ENSG00000122299.12	ZC3H7A	chr16	protein_coding	zinc finger CCCH-type containing 7A	chr16:11779166|11782388	human	hsa-ZC3H7A_0004	chr16:11779166|11782388	chr16:11873022|11876244	hsa_circ_0005420	NM_014153|ZC3H7A	hsa_circ_10112	hsa-circRNA10999-12	HSA_CIRCpedia_16344
chr16_11894953_11898035_-	1.317	1.2	3.932	2.562	1.181	4.008	0	6.605	3.718	0	0	6.086	0	0	chr16	11894953	11898035	circRNA_549	3082	-	CDS	ENSG00000103342.13	CDS	ENSG00000103342.13	exonic	ENSG00000103342.13	GSPT1	chr16	protein_coding	G1 to S phase transition 1	chr16:11894954|11898035	human	hsa-GSPT1_0001	chr16:11894954|11898035	chr16:11988811|11991892	hsa_circ_0037911	NM_001130007|GSPT1	hsa_circ_15359	hsa-circRNA11001-5	HSA_CIRCpedia_16360
chr16_1353207_1354339_-	9.217	2.4	0	0	0	0	2.808	3.963	7.437	3.834	13.771	0	13.033	3.935	chr16	1353207	1354339	circRNA_550	1132	-	antisense	ENSG00000090581.11	antisense	ENSG00000090581.11	antisense	ENSG00000090581.11	GNPTG	chr16	protein_coding	N-acetylglucosamine-1-phosphate transferase subunit gamma	chr16:1353208|1354339	human	hsa-GNPTG_0001	chr16:1353208|1354339	chr16:1403209|1404340	-	-	-	-	-
chr16_18839697_18842454_-	1.317	4.8	0	0	2.362	0	0	2.642	2.479	2.556	0	0	0	5.247	chr16	18839697	18842454	circRNA_551	2757	-	CDS	ENSG00000157106.17	CDS	ENSG00000157106.17	exonic	ENSG00000157106.17	SMG1	chr16	protein_coding	SMG1 nonsense mediated mRNA decay associated PI3K related kinase	chr16:18839698|18842454	human	hsa-SMG1_0027	chr16:18839698|18842454	chr16:18851020|18853776	hsa_circ_0008216	NM_015092|SMG1	hsa_circ_23363	hsa-circRNA11025-35	HSA_CIRCpedia_16758
chr16_19616113_19647882_+	0	3.6	0	0	2.362	4.008	0	1.321	0	2.556	3.443	1.217	7.82	0	chr16	19616113	19647882	circRNA_552	31769	+	CDS	ENSG00000103544.15	CDS	ENSG00000103544.15	exonic	ENSG00000103544.15	VPS35L	chr16	protein_coding	VPS35 endosomal protein sorting factor like	chr16:19616114|19647882	human	hsa-C16orf62_0088	chr16:19616114|19647882	chr16:19627436|19659204	hsa_circ_0006797	NM_020314|C16orf62	hsa_circ_20264	hsa-circRNA2880-27	HSA_CIRCpedia_16825
chr16_21962459_21976243_+	10.534	1.2	0	2.562	0	0	5.616	2.642	0	0	3.443	0	5.213	0	chr16	21962459	21976243	circRNA_553	13784	+	CDS	ENSG00000140740.11	CDS	ENSG00000140740.11	exonic	ENSG00000140740.11	UQCRC2	chr16	protein_coding	ubiquinol-cytochrome c reductase core protein 2	chr16:21962460|21976243	human	hsa-UQCRC2_0004	chr16:21962460|21976243	chr16:21973781|21987564	hsa_circ_0005690	NM_003366|UQCRC2	hsa_circ_17020	hsa-circRNA2896-34	HSA_CIRCpedia_16941
chr16_22131204_22131729_+	2.634	1.2	18.351	8.967	12.993	9.351	21.058	6.605	1.239	2.556	2.295	13.39	5.213	2.623	chr16	22131204	22131729	circRNA_554	525	+	CDS	ENSG00000175267.15	CDS	ENSG00000175267.15	exonic	ENSG00000175267.15	VWA3A	chr16	protein_coding	von Willebrand factor A domain containing 3A	chr16:22131205|22131729	human	hsa-VWA3A_0001	chr16:22131205|22131729	chr16:22142526|22143050	hsa_circ_0038484	NM_173615|VWA3A	hsa_circ_03514	hsa-circRNA2898	HSA_CIRCpedia_16955
chr16_27213584_27215008_+	5.267	0	14.419	0	1.181	1.336	5.616	0	2.479	1.278	2.295	2.435	0	0	chr16	27213584	27215008	circRNA_555	1424	+	CDS	ENSG00000155666.12	CDS	ENSG00000155666.12	exonic	ENSG00000155666.12	KDM8	chr16	protein_coding	lysine demethylase 8	chr16:27213585|27215008	human	hsa-KDM8_0001	chr16:27213585|27215008	chr16:27224906|27226329	hsa_circ_0038704	NM_001145348|JMJD5	hsa_circ_14321	hsa-circRNA2916-4	HSA_CIRCpedia_17170
chr16_28166507_28169909_-	0	0	3.932	1.281	2.362	1.336	0	2.642	0	10.224	0	0	0	2.623	chr16	28166507	28169909	circRNA_556	3402	-	CDS	ENSG00000169180.12	CDS	ENSG00000169180.12	exonic	ENSG00000169180.12	XPO6	chr16	protein_coding	exportin 6	chr16:28166508|28169909	human	hsa-XPO6_0027	chr16:28166508|28169909	chr16:28177829|28181230	hsa_circ_0008223	NM_015171|XPO6	hsa_circ_25262	hsa-circRNA11050-58	HSA_CIRCpedia_17270
chr16_30383477_30383933_-	0	4.8	0	2.562	0	0	0	2.642	0	0	0	8.521	2.607	6.559	chr16	30383477	30383933	circRNA_557	456	-	intron	ENSG00000180096.12	intron	ENSG00000180096.12	intron-only	ENSG00000180096.12	SEPTIN1	chr16	protein_coding	septin 1	chr16:30383478|30383933	human	hsa-ZNF48_0001	chr16:30383478|30383933	chr16:30394799|30395254	-	-	-	-	-
chr16_30664214_30666541_+	9.217	4.8	6.554	0	0	5.344	0	14.53	4.958	0	0	10.956	0	0	chr16	30664214	30666541	circRNA_558	2327	+	CDS	ENSG00000156860.16	CDS	ENSG00000156860.16	exonic	ENSG00000156860.16	FBRS	chr16	protein_coding	fibrosin	chr16:30664215|30666541	human	hsa-FBRS_0001	chr16:30664215|30666541	chr16:30675536|30677862	hsa_circ_0005806	NM_001105079|FBRS	-	hsa-circRNA2960-4	HSA_CIRCpedia_17443
chr16_30728965_30729572_+	5.267	8.4	6.554	10.248	14.174	9.351	4.212	22.455	9.916	7.668	6.886	12.173	3.91	20.987	chr16	30728965	30729572	circRNA_559	607	+	CDS	ENSG00000080603.17	CDS	ENSG00000080603.17	exonic	ENSG00000080603.17	SRCAP	chr16	protein_coding	Snf2 related CREBBP activator protein	chr16:30728966|30729572	human	hsa-RP11-2C24_0001	chr16:30728966|30729572	chr16:30740287|30740893	hsa_circ_0006127	NM_006662|SRCAP	hsa_circ_11077	hsa-circRNA2961-17	HSA_CIRCpedia_17450
chr16_31090774_31091342_-	10.534	4.8	13.108	8.967	11.812	2.672	0	13.209	8.676	0	3.443	9.738	3.91	7.87	chr16	31090774	31091342	circRNA_560	568	-	intron	ENSG00000255439.6	CDS	ENSG00000255439.6	exon-intron	ENSG00000255439.6	RP11-196G11.1	chr16	protein_coding	--	chr16:31090775|31091342	human	hsa-RP11-196G11_0001	chr16:31090775|31091342	chr16:31102096|31102663	hsa_circ_0006719	NM_024006|VKORC1	-	hsa-circRNA11076-4	-
chr16_31722625_31723353_+	0	4.8	22.284	8.967	10.631	9.351	12.635	7.925	3.718	10.224	13.771	1.217	13.033	7.87	chr16	31722625	31723353	circRNA_561	728	+	CDS	ENSG00000197302.10	CDS	ENSG00000197302.10	exonic	ENSG00000197302.10	ZNF720	chr16	protein_coding	zinc finger protein 720	chr16:31722626|31723353	human	hsa-ZNF720_0001	chr16:31722626|31723353	chr16:31733947|31734674	hsa_circ_0007059	NM_001130913|ZNF720	hsa_circ_25507	hsa-circRNA2982-4	HSA_CIRCpedia_17498
chr16_3536121_3536994_+	2.634	0	7.865	0	1.181	2.672	0	1.321	3.718	2.556	0	4.869	0	1.312	chr16	3536121	3536994	circRNA_562	873	+	CDS	ENSG00000103351.13	three_prime_UTR	ENSG00000103351.13	exonic	ENSG00000103351.13	CLUAP1	chr16	protein_coding	clusterin associated protein 1	chr16:3536122|3536994	human	hsa-CLUAP1_0016	chr16:3536122|3536994	chr16:3586122|3586994	hsa_circ_0005410	NM_024793|CLUAP1	hsa_circ_19033	hsa-circRNA2827-7	-
chr16_3850296_3851009_-	3.95	11.999	15.73	12.81	5.906	4.008	14.039	3.963	0	7.668	2.295	13.39	9.123	11.805	chr16	3850296	3851009	circRNA_563	713	-	CDS	ENSG00000005339.15	CDS	ENSG00000005339.15	exonic	ENSG00000005339.15	CREBBP	chr16	protein_coding	CREB binding protein	chr16:3850297|3851009	human	hsa-CREBBP_0001	chr16:3850297|3851009	chr16:3900298|3901010	hsa_circ_0007637	NM_004380|CREBBP	hsa_circ_01293	hsa-circRNA10960-39	HSA_CIRCpedia_17571
chr16_4332214_4333519_+	2.634	4.8	10.487	2.562	2.362	0	1.404	7.925	1.239	3.834	4.59	3.652	6.517	0	chr16	4332214	4333519	circRNA_564	1305	+	five_prime_UTR	ENSG00000126603.9	CDS	ENSG00000126603.9	exonic	ENSG00000126603.9	GLIS2	chr16	protein_coding	GLIS family zinc finger 2	chr16:4332215|4333519	human	hsa-GLIS2_0002	chr16:4332215|4333519	chr16:4382216|4383520	hsa_circ_0005692	NM_032575|GLIS2	-	hsa-circRNA2830-5	HSA_CIRCpedia_17588
chr16_4466152_4469465_-	0	2.4	5.243	2.562	0	5.344	0	2.642	0	3.834	5.738	0	2.607	0	chr16	4466152	4469465	circRNA_565	3313	-	CDS	ENSG00000153406.14	CDS	ENSG00000153406.14	exonic	ENSG00000153406.14	NMRAL1	chr16	protein_coding	NmrA like redox sensor 1	chr16:4466153|4469465	human	hsa-NMRAL1_0001	chr16:4466153|4469465	chr16:4516154|4519466	hsa_circ_0007788	NM_020677|NMRAL1	hsa_circ_18710	hsa-circRNA10965-7	HSA_CIRCpedia_17606
chr16_47497398_47515601_+	27.652	9.6	43.257	25.62	24.805	25.382	15.443	34.344	14.874	11.502	19.509	15.825	7.82	17.052	chr16	47497398	47515601	circRNA_567	18203	+	CDS	ENSG00000102893.16	CDS	ENSG00000102893.16	exonic	ENSG00000102893.16	PHKB	chr16	protein_coding	phosphorylase kinase regulatory subunit beta	chr16:47497399|47515601	human	hsa-PHKB_0001	chr16:47497399|47515601	chr16:47531310|47549512	hsa_circ_0000698	NM_001031835|PHKB	hsa_circ_03008	hsa-circRNA2989-49	HSA_CIRCpedia_17704
chr16_47497398_47547548_+	22.385	3.6	23.595	14.091	4.725	0	5.616	5.284	12.395	3.834	6.886	8.521	10.427	2.623	chr16	47497398	47547548	circRNA_568	50150	+	CDS	ENSG00000102893.16	CDS	ENSG00000102893.16	exonic	ENSG00000102893.16	PHKB	chr16	protein_coding	phosphorylase kinase regulatory subunit beta	chr16:47497399|47547548	human	hsa-PHKB_0002	chr16:47497399|47547548	chr16:47531310|47581459	hsa_circ_0004791	NM_001031835|PHKB	hsa_circ_27614	hsa-circRNA2989-21	HSA_CIRCpedia_17705
chr16_47497398_47610920_+	0	2.4	1.311	10.248	2.362	0	0	6.605	1.239	1.278	0	0	1.303	5.247	chr16	47497398	47610920	circRNA_569	113522	+	CDS	ENSG00000102893.16	CDS	ENSG00000102893.16	exonic	ENSG00000102893.16	PHKB	chr16	protein_coding	phosphorylase kinase regulatory subunit beta	chr16:47497399|47610920	human	hsa-PHKB_0003	chr16:47497399|47610920	chr16:47531310|47644831	hsa_circ_0002820	NM_001031835|PHKB	hsa_circ_01803	hsa-circRNA2989-69	HSA_CIRCpedia_17708
chr16_48256609_48277479_+	1.317	0	5.243	1.281	3.544	1.336	0	1.321	0	0	8.033	4.869	0	3.935	chr16	48256609	48277479	circRNA_570	20870	+	CDS	ENSG00000102910.14	CDS	ENSG00000102910.14	exonic	ENSG00000102910.14	LONP2	chr16	protein_coding	lon peptidase 2, peroxisomal	chr16:48256610|48277479	human	hsa-LONP2_0014	chr16:48256610|48277479	chr16:48290521|48311390	hsa_circ_0105461	ENST00000285737.4|LONP2	hsa_circ_25995	hsa-circRNA2990-26	HSA_CIRCpedia_17744
chr16_48256609_48303305_+	0	0	2.622	3.843	0	2.672	5.616	2.642	0	0	0	1.217	0	0	chr16	48256609	48303305	circRNA_571	46696	+	CDS	ENSG00000102910.14	CDS	ENSG00000102910.14	exonic	ENSG00000102910.14	LONP2	chr16	protein_coding	lon peptidase 2, peroxisomal	chr16:48256610|48303305	human	hsa-LONP2_0015	chr16:48256610|48303305	chr16:48290521|48337216	hsa_circ_0105462	ENST00000285737.4|LONP2	hsa_circ_30728	hsa-circRNA2990-10	HSA_CIRCpedia_17745
chr16_53141178_53157541_+	11.851	22.799	14.419	10.248	3.544	4.008	2.808	13.209	9.916	2.556	8.033	0	0	7.87	chr16	53141178	53157541	circRNA_572	16363	+	intron	ENSG00000177200.18	CDS	ENSG00000177200.18	exon-intron	ENSG00000177200.18	CHD9	chr16	protein_coding	chromodomain helicase DNA binding protein 9	chr16:53141179|53157541	human	hsa-CHD9_0107	chr16:53141179|53157541	chr16:53175091|53191453	hsa_circ_0105527	ENST00000566029.1|CHD9	-	hsa-circRNA3000-13	-
chr16_53154446_53157541_+	2.634	0	2.622	2.562	2.362	0	9.827	0	0	1.278	0	1.217	2.607	0	chr16	53154446	53157541	circRNA_573	3095	+	intron	ENSG00000177200.18	CDS	ENSG00000177200.18	exon-intron	ENSG00000177200.18	CHD9	chr16	protein_coding	chromodomain helicase DNA binding protein 9	chr16:53154447|53157541	human	hsa-CHD9_0108	chr16:53154447|53157541	chr16:53188359|53191453	hsa_circ_0000701	NM_025134|CHD9	-	hsa-circRNA3000-43	-
chr16_53155925_53157541_+	11.851	1.2	2.622	6.405	2.362	6.679	7.019	5.284	0	0	0	0	1.303	6.559	chr16	53155925	53157541	circRNA_574	1616	+	five_prime_UTR	ENSG00000177200.18	CDS	ENSG00000177200.18	exonic	ENSG00000177200.18	CHD9	chr16	protein_coding	chromodomain helicase DNA binding protein 9	chr16:53155926|53157541	human	hsa-CHD9_0051	chr16:53155926|53157541	chr16:53189838|53191453	hsa_circ_0039353	NM_025134|CHD9	hsa_circ_28162	hsa-circRNA3000-11	HSA_CIRCpedia_17841
chr16_53255599_53274302_+	0	0	3.932	0	5.906	5.344	0	2.642	0	0	1.148	7.304	2.607	0	chr16	53255599	53274302	circRNA_575	18703	+	CDS	ENSG00000177200.18	CDS	ENSG00000177200.18	exonic	ENSG00000177200.18	CHD9	chr16	protein_coding	chromodomain helicase DNA binding protein 9	chr16:53255600|53274302	human	hsa-CHD9_0017	chr16:53255600|53274302	chr16:53289512|53308214	hsa_circ_0039366	NM_025134|CHD9	hsa_circ_03826	hsa-circRNA3000-35	HSA_CIRCpedia_17862
chr16_53873785_53888951_+	15.801	3.6	44.568	14.091	18.899	8.015	12.635	6.605	8.676	7.668	4.59	13.39	3.91	9.182	chr16	53873785	53888951	circRNA_576	15166	+	CDS	ENSG00000140718.21	CDS	ENSG00000140718.21	exonic	ENSG00000140718.21	FTO	chr16	protein_coding	FTO alpha-ketoglutarate dependent dioxygenase	chr16:53873786|53888951	human	hsa-FTO_0001	chr16:53873786|53888951	chr16:53907698|53922863	hsa_circ_0005941	NM_001080432|FTO	hsa_circ_30911	hsa-circRNA3002-5	HSA_CIRCpedia_17902
chr16_58559803_58560362_-	3.95	6	11.797	6.405	7.087	6.679	2.808	5.284	6.197	8.946	3.443	7.304	7.82	1.312	chr16	58559803	58560362	circRNA_577	559	-	intron	ENSG00000125107.19	CDS	ENSG00000125107.19	exon-intron	ENSG00000125107.19	CNOT1	chr16	protein_coding	CCR4-NOT transcription complex subunit 1	chr16:58559804|58560362	human	hsa-CNOT1_0068	chr16:58559804|58560362	chr16:58593708|58594266	hsa_circ_0000705	NM_206999|CNOT1	-	hsa-circRNA11117-63	-
chr16_68121986_68123121_+	19.752	10.799	31.46	11.529	21.262	18.702	7.019	7.925	22.311	12.78	18.362	23.128	5.213	18.364	chr16	68121986	68123121	circRNA_578	1135	+	noncoding_exon	ENSG00000261864.1	CDS	ENSG00000072736.19	exonic	ENSG00000261864.1	RP11-67A1.2	chr16	lncRNA	--	chr16:68121987|68123121	human	hsa-NFATC3_0009	chr16:68121987|68123121	chr16:68155890|68157024	hsa_circ_0005615	NM_004555|NFATC3	hsa_circ_29465	hsa-circRNA3069-4	HSA_CIRCpedia_18255
chr16_68121986_68126610_+	39.504	26.399	68.162	46.116	16.537	33.397	12.635	43.59	35.945	28.116	57.38	32.867	24.763	53.78	chr16	68121986	68126610	circRNA_579	4624	+	noncoding_exon	ENSG00000261864.1	CDS	ENSG00000072736.19	exonic	ENSG00000261864.1	RP11-67A1.2	chr16	lncRNA	--	chr16:68121987|68126610	human	hsa-NFATC3_0001	chr16:68121987|68126610	chr16:68155890|68160513	hsa_circ_0000711	NM_173165|NFATC3	hsa_circ_07065	hsa-circRNA3069-3	HSA_CIRCpedia_18256
chr16_68553873_68554698_-	0	0	0	0	0	0	8.423	3.963	7.437	2.556	3.443	3.652	0	2.623	chr16	68553873	68554698	circRNA_580	825	-	antisense	ENSG00000184939.16	antisense	ENSG00000184939.16	antisense	ENSG00000184939.16	ZFP90	chr16	protein_coding	ZFP90 zinc finger protein	chr16:68553874|68554698	human	hsa-ZFP90_0001	chr16:68553874|68554698	chr16:68587777|68588601	-	-	-	-	-
chr16_69370482_69372355_-	3.95	0	3.932	0	2.362	0	0	3.963	3.718	2.556	0	7.304	0	3.935	chr16	69370482	69372355	circRNA_582	1873	-	CDS	ENSG00000132604.11	CDS	ENSG00000132604.11	exonic	ENSG00000132604.11	TERF2	chr16	protein_coding	telomeric repeat binding factor 2	chr16:69370483|69372355	human	hsa-TERF2_0004	chr16:69370483|69372355	chr16:69404386|69406258	hsa_circ_0105829	ENST00000254942.3|TERF2	hsa_circ_32662	hsa-circRNA11152-2	HSA_CIRCpedia_18387
chr16_72950468_72960194_-	5.267	2.4	0	5.124	2.362	0	0	0	1.239	0	0	3.652	1.303	0	chr16	72950468	72960194	circRNA_584	9726	-	CDS	ENSG00000140836.17	five_prime_UTR	ENSG00000140836.17	exonic	ENSG00000140836.17	ZFHX3	chr16	protein_coding	zinc finger homeobox 3	chr16:72950469|72960194	human	hsa-ZFHX3_0001	chr16:72950469|72960194	chr16:72984368|72994093	hsa_circ_0003702	NM_006885|ZFHX3	hsa_circ_27609	hsa-circRNA11177-2	HSA_CIRCpedia_18670
chr16_72957426_72960194_-	0	3.6	0	2.562	0	6.679	1.404	0	0	0	2.295	1.217	0	2.623	chr16	72957426	72960194	circRNA_585	2768	-	CDS	ENSG00000140836.17	five_prime_UTR	ENSG00000140836.17	exonic	ENSG00000140836.17	ZFHX3	chr16	protein_coding	zinc finger homeobox 3	chr16:72957427|72960194	human	hsa-ZFHX3_0002	chr16:72957427|72960194	chr16:72991326|72994093	hsa_circ_0007963	NM_006885|ZFHX3	hsa_circ_08865	hsa-circRNA11177-9	HSA_CIRCpedia_18671
chr16_87975047_87984259_+	3.95	2.4	2.622	3.843	4.725	2.672	4.212	2.642	3.718	8.946	3.443	1.217	5.213	0	chr16	87975047	87984259	circRNA_586	9212	+	five_prime_UTR	ENSG00000172530.21	CDS	ENSG00000172530.21	exonic	ENSG00000172530.21	BANP	chr16	protein_coding	BTG3 associated nuclear protein	chr16:87975048|87984259	human	hsa-BANP_0011	chr16:87975048|87984259	chr16:88008654|88017865	hsa_circ_0040809	NM_001173540|BANP	hsa_circ_00547	hsa-circRNA3136-6	HSA_CIRCpedia_19008
chr16_88027482_88038011_+	0	0	17.041	0	2.362	5.344	2.808	3.963	0	0	4.59	13.39	6.517	6.559	chr16	88027482	88038011	circRNA_587	10529	+	CDS	ENSG00000172530.21	CDS	ENSG00000172530.21	exonic	ENSG00000172530.21	BANP	chr16	protein_coding	BTG3 associated nuclear protein	chr16:88027483|88038011	human	hsa-BANP_0012	chr16:88027483|88038011	chr16:88061089|88071617	hsa_circ_0040823	NM_001173542|BANP	hsa_circ_28793	hsa-circRNA3136-3	HSA_CIRCpedia_19025
chr16_98144_100509_-	2.634	3.6	0	3.843	0	0	0	6.605	4.958	0	0	0	0	0	chr16	98144	100509	circRNA_588	2365	-	CDS	ENSG00000103148.17	CDS	ENSG00000103148.17	exonic	ENSG00000103148.17	NPRL3	chr16	protein_coding	NPR3 like, GATOR1 complex subunit	chr16:98145|100509	human	hsa-NPRL3_0003	chr16:98145|100509	chr16:148143|150507	hsa_circ_0037130	NM_001243249|NPRL3	hsa_circ_14762	hsa-circRNA10909-27	HSA_CIRCpedia_16453
chr17_12054888_12095694_+	2.634	0	10.487	3.843	0	2.672	8.423	3.963	8.676	0	4.59	2.435	5.213	0	chr17	12054888	12095694	circRNA_590	40806	+	CDS	ENSG00000065559.15	CDS	ENSG00000065559.15	exonic	ENSG00000065559.15	MAP2K4	chr17	protein_coding	mitogen-activated protein kinase kinase 4	chr17:12054889|12095694	human	hsa-MAP2K4_0001	chr17:12054889|12095694	chr17:11958206|11999011	hsa_circ_0042091	NM_003010|MAP2K4	hsa_circ_03614	hsa-circRNA3241-9	HSA_CIRCpedia_19259
chr17_12054888_12113360_+	5.267	1.2	9.176	5.124	3.544	12.023	8.423	6.605	7.437	5.112	6.886	9.738	10.427	13.117	chr17	12054888	12113360	circRNA_591	58472	+	CDS	ENSG00000065559.15	CDS	ENSG00000065559.15	exonic	ENSG00000065559.15	MAP2K4	chr17	protein_coding	mitogen-activated protein kinase kinase 4	chr17:12054889|12113360	human	hsa-MAP2K4_0002	chr17:12054889|12113360	chr17:11958206|12016677	hsa_circ_0005603	NM_003010|MAP2K4	hsa_circ_30838	hsa-circRNA3241-15	HSA_CIRCpedia_19260
chr17_1361091_1362008_-	2.634	2.4	2.622	1.281	0	0	0	2.642	0	0	5.738	2.435	0	2.623	chr17	1361091	1362008	circRNA_592	917	-	CDS	ENSG00000108953.17	CDS	ENSG00000108953.17	exonic	ENSG00000108953.17	YWHAE	chr17	protein_coding	tyrosine 3-monooxygenase/tryptophan 5-monooxygenase activation protein epsilon	chr17:1361092|1362008	human	hsa-YWHAE_0003	chr17:1361092|1362008	chr17:1264386|1265302	hsa_circ_0007643	NR_024058|YWHAE	hsa_circ_05624	hsa-circRNA11254-5	HSA_CIRCpedia_19274
chr17_19651546_19671956_+	5.267	2.4	5.243	0	0	0	0	0	3.718	0	0	0	3.91	0	chr17	19651546	19671956	circRNA_593	20410	+	CDS	ENSG00000072210.19	CDS	ENSG00000072210.19	exonic	ENSG00000072210.19	ALDH3A2	chr17	protein_coding	aldehyde dehydrogenase 3 family member A2	chr17:19651547|19671956	human	hsa-ALDH3A2_0001	chr17:19651547|19671956	chr17:19554860|19575269	hsa_circ_0008603	NM_001031806|ALDH3A2	hsa_circ_31109	hsa-circRNA3280-5	HSA_CIRCpedia_19640
chr17_19958013_19958571_-	1.317	0	6.554	0	0	0	5.616	3.963	0	0	0	0	3.91	3.935	chr17	19958013	19958571	circRNA_594	558	-	CDS	ENSG00000108599.15	CDS	ENSG00000108599.15	exonic	ENSG00000108599.15	AKAP10	chr17	protein_coding	A-kinase anchoring protein 10	chr17:19958014|19958571	human	hsa-AKAP10_0034	chr17:19958014|19958571	chr17:19861327|19861884	hsa_circ_0004719	NM_007202|AKAP10	hsa_circ_17365	hsa-circRNA11379-26	HSA_CIRCpedia_19685
chr17_20204332_20205912_+	60.572	109.195	119.284	89.669	75.597	101.527	51.944	70.008	44.621	61.344	70.004	116.859	67.773	103.625	chr17	20204332	20205912	circRNA_595	1580	+	CDS	ENSG00000128487.18	CDS	ENSG00000128487.18	exonic	ENSG00000128487.18	SPECC1	chr17	protein_coding	sperm antigen with calponin homology and coiled-coil domains 1	chr17:20204333|20205912	human	hsa-SPECC1_0001	chr17:20204333|20205912	chr17:20107646|20109225	hsa_circ_0000745	NM_001033554|SPECC1	hsa_circ_15640	hsa-circRNA3281-32	HSA_CIRCpedia_19689
chr17_28122602_28172618_+	2.634	3.6	3.932	5.124	9.45	2.672	0	2.642	2.479	1.278	0	9.738	2.607	2.623	chr17	28122602	28172618	circRNA_596	50016	+	CDS	ENSG00000087095.13	CDS	ENSG00000087095.13	exonic	ENSG00000087095.13	NLK	chr17	protein_coding	nemo like kinase	chr17:28122603|28172618	human	hsa-NLK_0001	chr17:28122603|28172618	chr17:26449629|26499644	hsa_circ_0002103	NM_016231|NLK	hsa_circ_29015	hsa-circRNA3291-8	HSA_CIRCpedia_19819
chr17_28163542_28172618_+	0	3.6	7.865	3.843	2.362	0	1.404	5.284	3.718	0	2.295	2.435	0	3.935	chr17	28163542	28172618	circRNA_597	9076	+	CDS	ENSG00000087095.13	CDS	ENSG00000087095.13	exonic	ENSG00000087095.13	NLK	chr17	protein_coding	nemo like kinase	chr17:28163543|28172618	human	hsa-NLK_0009	chr17:28163543|28172618	chr17:26490569|26499644	hsa_circ_0003638	NM_016231|NLK	hsa_circ_14991	hsa-circRNA3291-16	HSA_CIRCpedia_19823
chr17_29285991_29287716_-	3.95	0	0	0	1.181	4.008	0	1.321	3.718	2.556	5.738	0	0	3.935	chr17	29285991	29287716	circRNA_598	1725	-	CDS	ENSG00000108256.9	CDS	ENSG00000108256.9	exonic	ENSG00000108256.9	NUFIP2	chr17	protein_coding	nuclear FMR1 interacting protein 2	chr17:29285992|29287716	human	hsa-NUFIP2_0001	chr17:29285992|29287716	chr17:27613010|27614734	hsa_circ_0106467	NM_020772|NUFIP2	hsa_circ_06242	hsa-circRNA11407	HSA_CIRCpedia_19925
chr17_29853387_29854676_+	5.267	2.4	0	0	0	2.672	0	0	0	0	3.443	0	3.91	6.559	chr17	29853387	29854676	circRNA_599	1289	+	antisense	ENSG00000141298.19	antisense	ENSG00000141298.19	antisense	ENSG00000141298.19	SSH2	chr17	protein_coding	slingshot protein phosphatase 2	chr17:29853388|29854676	human	hsa-SSH2_0056	chr17:29853388|29854676	chr17:28180406|28181694	-	-	-	-	-
chr17_30266884_30286902_-	3.95	1.2	1.311	6.405	5.906	0	1.404	3.963	0	0	0	6.086	0	0	chr17	30266884	30286902	circRNA_600	20018	-	CDS	ENSG00000108578.15	CDS	ENSG00000108578.15	exonic	ENSG00000108578.15	BLMH	chr17	protein_coding	bleomycin hydrolase	chr17:30266885|30286902	human	hsa-BLMH_0004	chr17:30266885|30286902	chr17:28593903|28613920	hsa_circ_0042828	NM_000386|BLMH	hsa_circ_31538	hsa-circRNA11413-5	HSA_CIRCpedia_19995
chr17_31155982_31169997_+	0	1.2	0	1.281	3.544	2.672	1.404	2.642	3.718	3.834	3.443	0	3.91	5.247	chr17	31155982	31169997	circRNA_601	14015	+	CDS	ENSG00000196712.18	CDS	ENSG00000196712.18	exonic	ENSG00000196712.18	NF1	chr17	protein_coding	neurofibromin 1	chr17:31155983|31169997	human	hsa-NF1_0016	chr17:31155983|31169997	chr17:29483001|29497015	hsa_circ_0007542	NM_001042492|NF1	hsa_circ_07436	hsa-circRNA3310-37	HSA_CIRCpedia_20059
chr17_31223443_31227606_+	0	0	6.554	0	7.087	0	2.808	0	4.958	2.556	6.886	2.435	0	2.623	chr17	31223443	31227606	circRNA_602	4163	+	CDS	ENSG00000196712.18	CDS	ENSG00000196712.18	exonic	ENSG00000196712.18	NF1	chr17	protein_coding	neurofibromin 1	chr17:31223444|31227606	human	hsa-NF1_0118	chr17:31223444|31227606	chr17:29550462|29554624	hsa_circ_0003586	NM_001042492|NF1	hsa_circ_03132	hsa-circRNA3310-36	HSA_CIRCpedia_20078
chr17_33278429_33282584_-	0	3.6	0	5.124	0	0	0	6.605	6.197	5.112	0	2.435	0	7.87	chr17	33278429	33282584	circRNA_603	4155	-	intron	ENSG00000108684.15	intron	ENSG00000108684.15	intron-only	ENSG00000108684.15	ASIC2	chr17	protein_coding	acid sensing ion channel subunit 2	chr17:33278430|33282584	human	hsa-ASIC2_0047	chr17:33278430|33282584	chr17:31605448|31609602	-	-	-	-	-
chr17_37283266_37289528_-	1.317	0	9.176	5.124	2.362	2.672	0	0	0	0	2.295	3.652	3.91	0	chr17	37283266	37289528	circRNA_604	6262	-	CDS	ENSG00000278540.5	CDS	ENSG00000278540.5	exonic	ENSG00000278540.5	ACACA	chr17	protein_coding	acetyl-CoA carboxylase alpha	chr17:37283267|37289528	human	hsa-ACACA_0086	chr17:37283267|37289528	chr17:35640168|35646430	hsa_circ_0000759	NM_198838|ACACA	hsa_circ_14062	hsa-circRNA11434-17	HSA_CIRCpedia_20361
chr17_37553114_37554059_-	3.95	2.4	0	0	5.906	1.336	0	0	0	2.556	3.443	2.435	0	0	chr17	37553114	37554059	circRNA_605	945	-	CDS	ENSG00000275066.5	CDS	ENSG00000275066.5	exonic	ENSG00000275066.5	SYNRG	chr17	protein_coding	synergin gamma	chr17:37553115|37554059	human	hsa-SYNRG_0008	chr17:37553115|37554059	chr17:35913217|35914161	hsa_circ_0002455	NM_007247|SYNRG	hsa_circ_23458	hsa-circRNA11435-5	HSA_CIRCpedia_20397
chr17_38361710_38377842_+	3.95	0	7.865	1.281	3.544	4.008	2.808	2.642	1.239	0	1.148	1.217	0	1.312	chr17	38361710	38377842	circRNA_606	16132	+	CDS	ENSG00000274211.6	CDS	ENSG00000274211.6	exonic	ENSG00000274211.6	SOCS7	chr17	protein_coding	suppressor of cytokine signaling 7	chr17:38361711|38377842	human	hsa-SOCS7_0004	chr17:38361711|38377842	chr17:36517594|36533668	hsa_circ_0005693	NM_014598|SOCS7	hsa_circ_14595	hsa-circRNA3329-6	HSA_CIRCpedia_20439
chr17_39684596_39686019_-	3.95	0	7.865	3.843	3.544	0	0	1.321	4.958	0	2.295	1.217	0	2.623	chr17	39684596	39686019	circRNA_607	1423	-	CDS	ENSG00000161395.14	CDS	ENSG00000161395.14	exonic	ENSG00000161395.14	PGAP3	chr17	protein_coding	post-GPI attachment to proteins phospholipase 3	chr17:39684597|39686019	human	hsa-PGAP3_0001	chr17:39684597|39686019	chr17:37840850|37842272	hsa_circ_0007990	NM_033419|PGAP3	hsa_circ_03688	hsa-circRNA11452	HSA_CIRCpedia_20525
chr17_39708320_39710481_+	0	2.4	1.311	6.405	3.544	6.679	5.616	15.851	6.197	0	2.295	0	1.303	9.182	chr17	39708320	39710481	circRNA_608	2161	+	CDS	ENSG00000141736.14	CDS	ENSG00000141736.14	exonic	ENSG00000141736.14	ERBB2	chr17	protein_coding	erb-b2 receptor tyrosine kinase 2	chr17:39708321|39710481	human	hsa-ERBB2_0002	chr17:39708321|39710481	chr17:37864574|37866734	hsa_circ_0007766	NM_001005862|ERBB2	hsa_circ_31703	hsa-circRNA3343-13	HSA_CIRCpedia_20527
chr17_4066446_4072756_-	0	3.6	7.865	1.281	1.181	2.672	0	0	3.718	1.278	4.59	0	2.607	6.559	chr17	4066446	4072756	circRNA_609	6310	-	CDS	ENSG00000074755.15	CDS	ENSG00000074755.15	exonic	ENSG00000074755.15	ZZEF1	chr17	protein_coding	zinc finger ZZ-type and EF-hand domain containing 1	chr17:4066447|4072756	human	hsa-ZZEF1_0023	chr17:4066447|4072756	chr17:3969741|3976050	hsa_circ_0004767	NM_015113|ZZEF1	hsa_circ_09659	hsa-circRNA11287-74	HSA_CIRCpedia_20639
chr17_42259709_42261026_-	2.634	1.2	0	3.843	2.362	1.336	0	3.963	4.958	0	3.443	0	0	1.312	chr17	42259709	42261026	circRNA_610	1317	-	intron	ENSG00000173757.10	intron	ENSG00000173757.10	intron-only	ENSG00000173757.10	STAT5B	chr17	protein_coding	signal transducer and activator of transcription 5B	chr17:42259710|42261026	human	hsa-STAT5B_0008	chr17:42259710|42261026	chr17:40411728|40413044	-	-	-	-	-
chr17_42498923_42501304_+	3.95	0	7.865	0	8.268	0	0	5.284	0	0	0	7.304	3.91	6.559	chr17	42498923	42501304	circRNA_611	2381	+	CDS	ENSG00000033627.17	CDS	ENSG00000033627.17	exonic	ENSG00000033627.17	ATP6V0A1	chr17	protein_coding	ATPase H+ transporting V0 subunit a1	chr17:42498924|42501304	human	hsa-ATP6V0A1_0017	chr17:42498924|42501304	chr17:40650942|40653322	hsa_circ_0043837	NM_001130020|ATP6V0A1	hsa_circ_16659	hsa-circRNA3364-14	HSA_CIRCpedia_20781
chr17_42610107_42659552_+	0	7.2	0	7.686	4.725	0	5.616	5.284	0	0	0	25.563	11.73	5.247	chr17	42610107	42659552	circRNA_612	49445	+	CDS	ENSG00000131462.9	CDS	ENSG00000037042.9	exonic	ENSG00000131462.9	TUBG1	chr17	protein_coding	tubulin gamma 1	chr17:42610108|42659552	human	hsa-TUBG2_0001	chr17:42610108|42659552	chr17:40762126|40811570	hsa_circ_0106878	NM_001070|TUBG1	-	-	-
chr17_4282797_4296814_-	0	0	5.243	2.562	4.725	5.344	2.808	1.321	2.479	0	3.443	0	0	5.247	chr17	4282797	4296814	circRNA_613	14017	-	three_prime_UTR	ENSG00000132388.13	CDS	ENSG00000132388.13	exonic	ENSG00000132388.13	UBE2G1	chr17	protein_coding	ubiquitin conjugating enzyme E2 G1	chr17:4282798|4296814	human	hsa-UBE2G1_0003	chr17:4282798|4296814	chr17:4186093|4200109	hsa_circ_0003239	NM_003342|UBE2G1	hsa_circ_00694	hsa-circRNA11289-8	HSA_CIRCpedia_20945
chr17_4282797_4307123_-	0	3.6	0	0	1.181	1.336	8.423	3.963	0	0	1.148	0	5.213	2.623	chr17	4282797	4307123	circRNA_614	24326	-	three_prime_UTR	ENSG00000132388.13	CDS	ENSG00000132388.13	exonic	ENSG00000132388.13	UBE2G1	chr17	protein_coding	ubiquitin conjugating enzyme E2 G1	chr17:4282798|4307123	human	hsa-UBE2G1_0001	chr17:4282798|4307123	chr17:4186093|4210418	hsa_circ_0004805	NM_003342|UBE2G1	hsa_circ_07118	hsa-circRNA11289-7	HSA_CIRCpedia_20947
chr17_45475099_45475726_-	9.217	0	7.865	0	8.268	5.344	1.404	2.642	6.197	2.556	4.59	6.086	5.213	22.299	chr17	45475099	45475726	circRNA_615	627	-	CDS	ENSG00000225190.11	CDS	ENSG00000225190.11	exonic	ENSG00000225190.11	PLEKHM1	chr17	protein_coding	pleckstrin homology and RUN domain containing M1	chr17:45475100|45475726	human	hsa-PLEKHM1_0002	chr17:45475100|45475726	chr17:43552466|43553092	hsa_circ_0044177	None|None	hsa_circ_05078	hsa-circRNA11527-6	HSA_CIRCpedia_21070
chr17_46170854_46172232_-	5.267	3.6	7.865	3.843	0	2.672	5.616	15.851	4.958	14.058	16.066	17.042	7.82	11.805	chr17	46170854	46172232	circRNA_616	1378	-	CDS	ENSG00000120071.15	five_prime_UTR	ENSG00000120071.15	exonic	ENSG00000120071.15	KANSL1	chr17	protein_coding	KAT8 regulatory NSL complex subunit 1	chr17:46170855|46172232	human	hsa-KANSL1_0001	chr17:46170855|46172232	chr17:44248221|44249598	hsa_circ_0005455	None|None	hsa_circ_22584	hsa-circRNA11530-30	HSA_CIRCpedia_21094
chr17_46963696_46965039_+	0	0	6.554	1.281	1.181	4.008	0	5.284	2.479	0	1.148	0	0	7.87	chr17	46963696	46965039	circRNA_617	1343	+	CDS	ENSG00000108433.17	three_prime_UTR	ENSG00000108433.17	exonic	ENSG00000108433.17	GOSR2	chr17	protein_coding	golgi SNAP receptor complex member 2	chr17:46963697|46965039	human	hsa-GOSR2_0005	chr17:46963697|46965039	chr17:45041063|45042405	hsa_circ_0006682	None|None	-	hsa-circRNA3405	-
chr17_47663088_47668410_+	1.317	1.2	3.932	1.281	2.362	0	0	2.642	3.718	3.834	2.295	3.652	5.213	3.935	chr17	47663088	47668410	circRNA_618	5322	+	CDS	ENSG00000108424.11	CDS	ENSG00000108424.11	exonic	ENSG00000108424.11	KPNB1	chr17	protein_coding	karyopherin subunit beta 1	chr17:47663089|47668410	human	hsa-KPNB1_0011	chr17:47663089|47668410	chr17:45740455|45745776	hsa_circ_0002854	NM_002265|KPNB1	hsa_circ_21530	hsa-circRNA3412-58	HSA_CIRCpedia_21191
chr17_47664158_47674782_+	0	2.4	5.243	0	0	0	0	3.963	0	0	4.59	0	0	3.935	chr17	47664158	47674782	circRNA_619	10624	+	CDS	ENSG00000108424.11	CDS	ENSG00000108424.11	exonic	ENSG00000108424.11	KPNB1	chr17	protein_coding	karyopherin subunit beta 1	chr17:47664159|47674782	human	hsa-KPNB1_0030	chr17:47664159|47674782	chr17:45741525|45752148	hsa_circ_0000780	NM_002265|KPNB1	hsa_circ_14165	hsa-circRNA3412-62	HSA_CIRCpedia_21198
chr17_49311311_49312042_-	2.634	1.2	5.243	0	2.362	6.679	15.443	2.642	3.718	0	2.295	0	0	3.935	chr17	49311311	49312042	circRNA_620	731	-	CDS	ENSG00000198740.9	CDS	ENSG00000198740.9	exonic	ENSG00000198740.9	ZNF652	chr17	protein_coding	zinc finger protein 652	chr17:49311312|49312042	human	hsa-ZNF652_0003	chr17:49311312|49312042	chr17:47388674|47389404	hsa_circ_0003258	NM_001145365|ZNF652	hsa_circ_32703	hsa-circRNA11547-4	HSA_CIRCpedia_21262
chr17_49311311_49312845_-	5.267	0	0	6.405	3.544	2.672	1.404	3.963	4.958	7.668	4.59	4.869	3.91	7.87	chr17	49311311	49312845	circRNA_621	1534	-	CDS	ENSG00000198740.9	CDS	ENSG00000198740.9	exonic	ENSG00000198740.9	ZNF652	chr17	protein_coding	zinc finger protein 652	chr17:49311312|49312845	human	hsa-ZNF652_0001	chr17:49311312|49312845	chr17:47388674|47390207	hsa_circ_0000782	NM_001145365|ZNF652	hsa_circ_14541	hsa-circRNA11547-12	HSA_CIRCpedia_21263
chr17_50736959_50741731_+	0	2.4	2.622	7.686	0	1.336	0	0	2.479	0	2.295	0	0	0	chr17	50736959	50741731	circRNA_622	4772	+	CDS	ENSG00000108848.16	CDS	ENSG00000108848.16	exonic	ENSG00000108848.16	LUC7L3	chr17	protein_coding	LUC7 like 3 pre-mRNA splicing factor	chr17:50736960|50741731	human	hsa-LUC7L3_0007	chr17:50736960|50741731	chr17:48814321|48819092	hsa_circ_0107040	ENST00000505658.1|LUC7L3	-	hsa-circRNA3441-3	HSA_CIRCpedia_21356
chr17_55031167_55081183_+	5.267	0	0	5.124	4.725	0	0	2.642	0	2.556	5.738	1.217	1.303	0	chr17	55031167	55081183	circRNA_623	50016	+	CDS	ENSG00000166263.13	CDS	ENSG00000166263.13	exonic	ENSG00000166263.13	STXBP4	chr17	protein_coding	syntaxin binding protein 4	chr17:55031168|55081183	human	hsa-STXBP4_0006	chr17:55031168|55081183	chr17:53108529|53158544	hsa_circ_0044698	NM_178509|STXBP4	hsa_circ_06726	hsa-circRNA3445-5	HSA_CIRCpedia_21481
chr17_56844018_56848065_+	0	0	6.554	0	3.544	1.336	0	6.605	0	0	5.738	3.652	0	1.312	chr17	56844018	56848065	circRNA_624	4047	+	CDS	ENSG00000153933.10	CDS	ENSG00000153933.10	exonic	ENSG00000153933.10	DGKE	chr17	protein_coding	diacylglycerol kinase epsilon	chr17:56844019|56848065	human	hsa-DGKE_0013	chr17:56844019|56848065	chr17:54921380|54925426	hsa_circ_0044709	NM_003647|DGKE	hsa_circ_26401	hsa-circRNA3448-4	HSA_CIRCpedia_21518
chr17_59731420_59738947_+	14.485	7.2	24.905	6.405	4.725	24.046	5.616	7.925	7.437	11.502	14.919	17.042	0	7.87	chr17	59731420	59738947	circRNA_626	7527	+	five_prime_UTR	ENSG00000062716.13	CDS	ENSG00000062716.13	exonic	ENSG00000062716.13	VMP1	chr17	protein_coding	vacuole membrane protein 1	chr17:59731421|59738947	human	hsa-VMP1_0001	chr17:59731421|59738947	chr17:57808782|57816308	hsa_circ_0006508	NM_030938|VMP1	hsa_circ_09046	hsa-circRNA3464-34	HSA_CIRCpedia_21660
chr17_59731420_59773885_+	0	1.2	9.176	0	2.362	0	1.404	0	3.718	6.39	0	0	2.607	1.312	chr17	59731420	59773885	circRNA_627	42465	+	five_prime_UTR	ENSG00000062716.13	CDS	ENSG00000062716.13	exonic	ENSG00000062716.13	VMP1	chr17	protein_coding	vacuole membrane protein 1	chr17:59731421|59773885	human	hsa-VMP1_0002	chr17:59731421|59773885	chr17:57808782|57851246	hsa_circ_0005077	NM_030938|VMP1	hsa_circ_06346	hsa-circRNA3464-7	HSA_CIRCpedia_21662
chr17_59764970_59773885_+	3.95	0	2.622	0	0	0	0	5.284	0	0	0	2.435	0	3.935	chr17	59764970	59773885	circRNA_628	8915	+	CDS	ENSG00000062716.13	CDS	ENSG00000062716.13	exonic	ENSG00000062716.13	VMP1	chr17	protein_coding	vacuole membrane protein 1	chr17:59764971|59773885	human	hsa-VMP1_0004	chr17:59764971|59773885	chr17:57842332|57851246	hsa_circ_0004027	NM_030938|VMP1	hsa_circ_11886	hsa-circRNA3464-21	HSA_CIRCpedia_21673
chr17_62010549_62063301_-	6.584	0	20.973	3.843	0	0	5.616	0	1.239	3.834	4.59	0	6.517	0	chr17	62010549	62063301	circRNA_629	52752	-	CDS	ENSG00000108510.10	CDS	ENSG00000108510.10	exonic	ENSG00000108510.10	MED13	chr17	protein_coding	mediator complex subunit 13	chr17:62010550|62063301	human	hsa-MED13_0026	chr17:62010550|62063301	chr17:60087911|60140662	-	-	-	hsa-circRNA11597-56	HSA_CIRCpedia_21882
chr17_62033786_62035608_-	0	8.4	1.311	2.562	1.181	8.015	0	1.321	2.479	1.278	0	0	0	13.117	chr17	62033786	62035608	circRNA_630	1822	-	CDS	ENSG00000108510.10	CDS	ENSG00000108510.10	exonic	ENSG00000108510.10	MED13	chr17	protein_coding	mediator complex subunit 13	chr17:62033787|62035608	human	hsa-MED13_0003	chr17:62033787|62035608	chr17:60111148|60112969	hsa_circ_0004273	NM_005121|MED13	hsa_circ_30337	hsa-circRNA11597-22	HSA_CIRCpedia_21887
chr17_64519320_64526200_+	2.634	2.4	14.419	0	5.906	2.672	0	6.605	21.071	2.556	0	10.956	5.213	2.623	chr17	64519320	64526200	circRNA_631	6880	+	CDS	ENSG00000258890.7	CDS	ENSG00000258890.7	exonic	ENSG00000258890.7	CEP95	chr17	protein_coding	centrosomal protein 95	chr17:64519321|64526200	human	hsa-CEP95_0006	chr17:64519321|64526200	chr17:62515439|62522318	hsa_circ_0045308	NM_138363|CEP95	hsa_circ_32851	hsa-circRNA3482-20	HSA_CIRCpedia_22027
chr17_64519320_64529427_+	1.317	0	0	0	2.362	0	4.212	1.321	3.718	0	3.443	3.652	0	7.87	chr17	64519320	64529427	circRNA_632	10107	+	CDS	ENSG00000258890.7	CDS	ENSG00000258890.7	exonic	ENSG00000258890.7	CEP95	chr17	protein_coding	centrosomal protein 95	chr17:64519321|64529427	human	hsa-CEP95_0031	chr17:64519321|64529427	chr17:62515439|62525545	hsa_circ_0045309	NM_138363|CEP95	hsa_circ_01529	hsa-circRNA3482-10	HSA_CIRCpedia_22028
chr17_66175043_66183307_-	0	3.6	3.932	6.405	2.362	0	0	2.642	0	3.834	0	0	0	0	chr17	66175043	66183307	circRNA_633	8264	-	CDS	ENSG00000154240.17	five_prime_UTR	ENSG00000154240.17	exonic	ENSG00000154240.17	CEP112	chr17	protein_coding	centrosomal protein 112	chr17:66175044|66183307	human	hsa-CEP112_0001	chr17:66175044|66183307	chr17:64171162|64179425	-	-	hsa_circ_09258	hsa-circRNA11623-7	HSA_CIRCpedia_22094
chr17_67363393_67363831_-	2.634	0	3.932	15.372	8.268	1.336	5.616	18.493	13.634	1.278	13.771	4.869	15.64	5.247	chr17	67363393	67363831	circRNA_634	438	-	intron	ENSG00000197170.10	intron	ENSG00000197170.10	intron-only	ENSG00000197170.10	PSMD12	chr17	protein_coding	proteasome 26S subunit, non-ATPase 12	chr17:67363394|67363831	human	hsa-PSMD12_0010	chr17:67363394|67363831	chr17:65359510|65359947	-	-	-	-	-
chr17_67891843_67894165_+	0	0	3.932	1.281	0	5.344	0	5.284	0	0	0	3.652	7.82	0	chr17	67891843	67894165	circRNA_635	2322	+	CDS	ENSG00000171634.18	CDS	ENSG00000171634.18	exonic	ENSG00000171634.18	BPTF	chr17	protein_coding	bromodomain PHD finger transcription factor	chr17:67891844|67894165	human	hsa-BPTF_0096	chr17:67891844|67894165	chr17:65887960|65890281	hsa_circ_0005347	NM_182641|BPTF	hsa_circ_13132	hsa-circRNA3488-42	HSA_CIRCpedia_22168
chr17_67910876_67922990_+	5.267	0	1.311	0	4.725	1.336	0	2.642	0	2.556	3.443	0	0	0	chr17	67910876	67922990	circRNA_636	12114	+	CDS	ENSG00000171634.18	CDS	ENSG00000171634.18	exonic	ENSG00000171634.18	BPTF	chr17	protein_coding	bromodomain PHD finger transcription factor	chr17:67910877|67922990	human	hsa-BPTF_0047	chr17:67910877|67922990	chr17:65906993|65919106	hsa_circ_0107552	ENST00000321892.4|BPTF	hsa_circ_08105	hsa-circRNA3488-37	HSA_CIRCpedia_22175
chr17_67928354_67929487_+	3.95	0	3.932	3.843	2.362	0	2.808	0	0	0	0	3.652	0	0	chr17	67928354	67929487	circRNA_637	1133	+	CDS	ENSG00000171634.18	CDS	ENSG00000171634.18	exonic	ENSG00000171634.18	BPTF	chr17	protein_coding	bromodomain PHD finger transcription factor	chr17:67928355|67929487	human	hsa-BPTF_0022	chr17:67928355|67929487	chr17:65924471|65925603	hsa_circ_0004392	NM_182641|BPTF	hsa_circ_08035	hsa-circRNA3488-62	HSA_CIRCpedia_22180
chr17_67945408_67948306_+	6.584	0	11.797	2.562	0	2.672	2.808	5.284	3.718	0	2.295	8.521	0	0	chr17	67945408	67948306	circRNA_638	2898	+	CDS	ENSG00000171634.18	CDS	ENSG00000171634.18	exonic	ENSG00000171634.18	BPTF	chr17	protein_coding	bromodomain PHD finger transcription factor	chr17:67945409|67948306	human	hsa-BPTF_0046	chr17:67945409|67948306	chr17:65941525|65944422	hsa_circ_0000798	NM_182641|BPTF	hsa_circ_04900	hsa-circRNA3488-39	HSA_CIRCpedia_22184
chr17_67945408_67975958_+	14.485	16.799	53.743	26.901	31.892	42.748	14.039	22.455	17.353	26.838	29.838	19.476	18.247	15.74	chr17	67945408	67975958	circRNA_639	30550	+	CDS	ENSG00000171634.18	CDS	ENSG00000171634.18	exonic	ENSG00000171634.18	BPTF	chr17	protein_coding	bromodomain PHD finger transcription factor	chr17:67945409|67975958	human	hsa-BPTF_0045	chr17:67945409|67975958	chr17:65941525|65972074	hsa_circ_0000799	NM_182641|BPTF	hsa_circ_00011	hsa-circRNA3488-33	HSA_CIRCpedia_22187
chr17_76312869_76313891_-	7.901	1.2	6.554	2.562	2.362	0	1.404	0	7.437	0	1.148	4.869	6.517	0	chr17	76312869	76313891	circRNA_640	1022	-	CDS	ENSG00000161542.17	CDS	ENSG00000161542.17	exonic	ENSG00000161542.17	PRPSAP1	chr17	protein_coding	phosphoribosyl pyrophosphate synthetase associated protein 1	chr17:76312870|76313891	human	hsa-PRPSAP1_0003	chr17:76312870|76313891	chr17:74308951|74309972	hsa_circ_0004241	NM_002766|PRPSAP1	hsa_circ_27825	hsa-circRNA11677-4	HSA_CIRCpedia_22455
chr17_77402058_77402703_+	3.95	2.4	5.243	0	0	2.672	1.404	0	0	0	3.443	0	2.607	3.935	chr17	77402058	77402703	circRNA_645	645	+	CDS	ENSG00000184640.20	CDS	ENSG00000184640.20	exonic	ENSG00000184640.20	SEPTIN9	chr17	protein_coding	septin 9	chr17:77402059|77402703	human	hsa-SEPT9_0004	chr17:77402059|77402703	chr17:75398141|75398785	hsa_circ_0005320	NM_006640|SEPT9	hsa_circ_07262	hsa-circRNA3539	HSA_CIRCpedia_22524
chr17_80048582_80050283_+	2.634	3.6	5.243	10.248	11.812	2.672	4.212	3.963	2.479	0	3.443	1.217	11.73	2.623	chr17	80048582	80050283	circRNA_647	1701	+	CDS	ENSG00000141519.15	CDS	ENSG00000141519.15	exonic	ENSG00000141519.15	CCDC40	chr17	protein_coding	coiled-coil domain containing 40	chr17:80048583|80050283	human	hsa-CCDC40_0001	chr17:80048583|80050283	chr17:78022382|78024082	hsa_circ_0008677	NM_017950|CCDC40	hsa_circ_23382	hsa-circRNA3551-5	HSA_CIRCpedia_22619
chr17_82563353_82568201_+	3.95	2.4	13.108	1.281	14.174	1.336	5.616	0	1.239	3.834	0	0	0	5.247	chr17	82563353	82568201	circRNA_648	4848	+	CDS	ENSG00000141568.21	CDS	ENSG00000141568.21	exonic	ENSG00000141568.21	FOXK2	chr17	protein_coding	forkhead box K2	chr17:82563354|82568201	human	hsa-FOXK2_0001	chr17:82563354|82568201	chr17:80521230|80526077	hsa_circ_0000816	NM_004514|FOXK2	hsa_circ_04135	hsa-circRNA3578-20	HSA_CIRCpedia_22884
chr17_82763964_82781721_+	1.317	0	14.419	6.405	4.725	2.672	1.404	0	4.958	0	4.59	2.435	2.607	3.935	chr17	82763964	82781721	circRNA_649	17757	+	CDS	ENSG00000141556.22	CDS	ENSG00000141556.22	exonic	ENSG00000141556.22	TBCD	chr17	protein_coding	tubulin folding cofactor D	chr17:82763965|82781721	human	hsa-TBCD_0012	chr17:82763965|82781721	chr17:80721841|80739597	hsa_circ_0000818	NM_005993|TBCD	hsa_circ_30590	hsa-circRNA3581-98	HSA_CIRCpedia_22920
chr17_966038_966457_-	0	7.2	3.932	1.281	0	0	2.808	3.963	3.718	0	1.148	0	1.303	5.247	chr17	966038	966457	circRNA_650	419	-	intron	ENSG00000167693.17	intron	ENSG00000167693.17	intron-only	ENSG00000167693.17	NXN	chr17	protein_coding	nucleoredoxin	chr17:966039|966457	human	hsa-NXN_0010	chr17:966039|966457	chr17:869279|869697	-	-	-	-	-
chr18_12356693_12371691_-	0	0	5.243	0	0	4.008	0	0	0	1.278	0	3.652	2.607	3.935	chr18	12356693	12371691	circRNA_652	14998	-	CDS	ENSG00000141385.11	CDS	ENSG00000141385.11	exonic	ENSG00000141385.11	AFG3L2	chr18	protein_coding	AFG3 like matrix AAA peptidase subunit 2	chr18:12356694|12371691	human	hsa-AFG3L2_0025	chr18:12356694|12371691	chr18:12356693|12371690	hsa_circ_0046965	NM_006796|AFG3L2	hsa_circ_03355	hsa-circRNA11764-5	HSA_CIRCpedia_23154
chr18_12999420_13019206_+	10.534	7.2	17.041	16.653	12.993	5.344	11.231	19.814	13.634	16.614	9.181	6.086	18.247	9.182	chr18	12999420	13019206	circRNA_653	19786	+	five_prime_UTR	ENSG00000101639.18	CDS	ENSG00000101639.18	exonic	ENSG00000101639.18	CEP192	chr18	protein_coding	centrosomal protein 192	chr18:12999421|13019206	human	hsa-CEP192_0029	chr18:12999421|13019206	chr18:12999420|13019205	hsa_circ_0000831	NM_032142|CEP192	hsa_circ_26363	hsa-circRNA3617-44	HSA_CIRCpedia_23199
chr18_12999420_13030608_+	13.168	3.6	15.73	6.405	14.174	10.687	5.616	7.925	14.874	0	6.886	8.521	2.607	0	chr18	12999420	13030608	circRNA_654	31188	+	five_prime_UTR	ENSG00000101639.18	CDS	ENSG00000101639.18	exonic	ENSG00000101639.18	CEP192	chr18	protein_coding	centrosomal protein 192	chr18:12999421|13030608	human	hsa-CEP192_0028	chr18:12999421|13030608	chr18:12999420|13030607	hsa_circ_0107922	NM_032142|CEP192	hsa_circ_04934	hsa-circRNA3617-76	HSA_CIRCpedia_23200
chr18_12999420_13042334_+	5.267	2.4	14.419	0	4.725	0	9.827	7.925	7.437	1.278	4.59	2.435	5.213	0	chr18	12999420	13042334	circRNA_655	42914	+	five_prime_UTR	ENSG00000101639.18	CDS	ENSG00000101639.18	exonic	ENSG00000101639.18	CEP192	chr18	protein_coding	centrosomal protein 192	chr18:12999421|13042334	human	hsa-CEP192_0030	chr18:12999421|13042334	chr18:12999420|13042333	hsa_circ_0046999	NM_032142|CEP192	hsa_circ_24160	hsa-circRNA3617-32	HSA_CIRCpedia_23202
chr18_13666478_13682105_-	5.267	1.2	0	2.562	3.544	4.008	0	2.642	14.874	2.556	0	1.217	1.303	3.935	chr18	13666478	13682105	circRNA_656	15627	-	three_prime_UTR	ENSG00000177150.13	five_prime_UTR	ENSG00000177150.13	exonic	ENSG00000177150.13	FAM210A	chr18	protein_coding	family with sequence similarity 210 member A	chr18:13666479|13682105	human	hsa-FAM210A_0002	chr18:13666479|13682105	chr18:13666478|13682104	hsa_circ_0107965	NM_001098801|FAM210A	-	hsa-circRNA11768-3	-
chr18_13681604_13682105_-	0	0	9.176	3.843	7.087	1.336	0	2.642	0	0	2.295	4.869	2.607	7.87	chr18	13681604	13682105	circRNA_657	501	-	CDS	ENSG00000177150.13	five_prime_UTR	ENSG00000177150.13	exonic	ENSG00000177150.13	FAM210A	chr18	protein_coding	family with sequence similarity 210 member A	chr18:13681605|13682105	human	hsa-FAM210A_0001	chr18:13681605|13682105	chr18:13681604|13682104	hsa_circ_0003979	NM_001098801|FAM210A	hsa_circ_13539	hsa-circRNA11768-2	HSA_CIRCpedia_23256
chr18_196636_204692_+	3.95	0	6.554	5.124	4.725	0	0	0	7.437	2.556	0	0	5.213	0	chr18	196636	204692	circRNA_659	8056	+	CDS	ENSG00000101557.15	CDS	ENSG00000101557.15	exonic	ENSG00000101557.15	USP14	chr18	protein_coding	ubiquitin specific peptidase 14	chr18:196637|204692	human	hsa-USP14_0009	chr18:196637|204692	chr18:196637|204692	hsa_circ_0005653	NM_005151|USP14	hsa_circ_14485	hsa-circRNA3584-7	HSA_CIRCpedia_23372
chr18_21765771_21779685_+	21.069	13.199	43.257	28.182	17.718	24.046	15.443	27.739	40.903	20.448	26.395	21.911	22.157	28.858	chr18	21765771	21779685	circRNA_660	13914	+	CDS	ENSG00000101752.12	CDS	ENSG00000101752.12	exonic	ENSG00000101752.12	MIB1	chr18	protein_coding	MIB E3 ubiquitin protein ligase 1	chr18:21765772|21779685	human	hsa-MIB1_0003	chr18:21765772|21779685	chr18:19345733|19359646	hsa_circ_0000835	NM_020774|MIB1	hsa_circ_23867	hsa-circRNA3625-48	HSA_CIRCpedia_23331
chr18_21765771_21819646_+	7.901	1.2	9.176	7.686	1.181	2.672	8.423	14.53	0	3.834	1.148	0	3.91	1.312	chr18	21765771	21819646	circRNA_661	53875	+	CDS	ENSG00000101752.12	CDS	ENSG00000101752.12	exonic	ENSG00000101752.12	MIB1	chr18	protein_coding	MIB E3 ubiquitin protein ligase 1	chr18:21765772|21819646	human	hsa-MIB1_0004	chr18:21765772|21819646	chr18:19345733|19399607	hsa_circ_0000836	NM_020774|MIB1	hsa_circ_31696	hsa-circRNA3625-22	HSA_CIRCpedia_23336
chr18_21791373_21804014_+	0	0	0	0	2.362	2.672	4.212	1.321	3.718	1.278	0	6.086	1.303	0	chr18	21791373	21804014	circRNA_662	12641	+	CDS	ENSG00000101752.12	CDS	ENSG00000101752.12	exonic	ENSG00000101752.12	MIB1	chr18	protein_coding	MIB E3 ubiquitin protein ligase 1	chr18:21791374|21804014	human	hsa-MIB1_0020	chr18:21791374|21804014	chr18:19371335|19383975	hsa_circ_0108045	ENST00000261537.6|MIB1	hsa_circ_10418	hsa-circRNA3625-47	HSA_CIRCpedia_23351
chr18_22989220_23001729_+	6.584	2.4	3.932	0	2.362	0	4.212	0	0	0	0	2.435	2.607	0	chr18	22989220	23001729	circRNA_663	12509	+	CDS	ENSG00000101773.19	CDS	ENSG00000101773.19	exonic	ENSG00000101773.19	RBBP8	chr18	protein_coding	RB binding protein 8, endonuclease	chr18:22989221|23001729	human	hsa-RBBP8_0010	chr18:22989221|23001729	chr18:20569184|20581692	hsa_circ_0000837	NM_203291|RBBP8	hsa_circ_06638	hsa-circRNA3627-10	HSA_CIRCpedia_23384
chr18_22990936_22996462_+	3.95	0	2.622	1.281	2.362	8.015	1.404	2.642	1.239	1.278	6.886	0	0	3.935	chr18	22990936	22996462	circRNA_664	5526	+	CDS	ENSG00000101773.19	CDS	ENSG00000101773.19	exonic	ENSG00000101773.19	RBBP8	chr18	protein_coding	RB binding protein 8, endonuclease	chr18:22990937|22996462	human	hsa-RBBP8_0011	chr18:22990937|22996462	chr18:20570900|20576425	hsa_circ_0047135	NM_002894|RBBP8	hsa_circ_12819	hsa-circRNA3627-22	HSA_CIRCpedia_23386
chr18_24064139_24069271_+	5.267	3.6	0	10.248	3.544	13.359	8.423	5.284	11.155	2.556	5.738	4.869	9.123	0	chr18	24064139	24069271	circRNA_665	5132	+	CDS	ENSG00000168234.13	CDS	ENSG00000168234.13	exonic	ENSG00000168234.13	TTC39C	chr18	protein_coding	tetratricopeptide repeat domain 39C	chr18:24064140|24069271	human	hsa-TTC39C_0002	chr18:24064140|24069271	chr18:21644104|21649235	hsa_circ_0000839	NM_001135993|TTC39C	hsa_circ_16760	hsa-circRNA3632-1	HSA_CIRCpedia_23477
chr18_24064139_24083081_+	25.019	4.8	0	17.934	20.08	13.359	15.443	17.172	22.311	7.668	19.509	21.911	6.517	6.559	chr18	24064139	24083081	circRNA_666	18942	+	CDS	ENSG00000168234.13	CDS	ENSG00000168234.13	exonic	ENSG00000168234.13	TTC39C	chr18	protein_coding	tetratricopeptide repeat domain 39C	chr18:24064140|24083081	human	hsa-TTC39C_0001	chr18:24064140|24083081	chr18:21644104|21663045	hsa_circ_0047270	NM_001135993|TTC39C	hsa_circ_09042	hsa-circRNA3632-14	HSA_CIRCpedia_23478
chr18_24196124_24239382_-	5.267	0	19.662	0	2.362	2.672	0	2.642	2.479	1.278	2.295	0	0	0	chr18	24196124	24239382	circRNA_667	43258	-	CDS	ENSG00000141447.18	CDS	ENSG00000141447.18	exonic	ENSG00000141447.18	OSBPL1A	chr18	protein_coding	oxysterol binding protein like 1A	chr18:24196125|24239382	human	hsa-OSBPL1A_0001	chr18:24196125|24239382	chr18:21776089|21819346	hsa_circ_0108091	NM_080597|OSBPL1A	hsa_circ_26862	-	HSA_CIRCpedia_23497
chr18_2890560_2892486_+	39.504	7.2	34.081	3.843	33.073	30.725	9.827	17.172	9.916	10.224	24.1	40.17	16.943	34.104	chr18	2890560	2892486	circRNA_668	1926	+	CDS	ENSG00000132205.11	CDS	ENSG00000132205.11	exonic	ENSG00000132205.11	EMILIN2	chr18	protein_coding	elastin microfibril interfacer 2	chr18:2890561|2892486	human	hsa-EMILIN2_0001	chr18:2890561|2892486	chr18:2890559|2892484	hsa_circ_0004658	NM_032048|EMILIN2	hsa_circ_05997	hsa-circRNA3590-3	HSA_CIRCpedia_23616
chr18_32111753_32113860_+	2.634	4.8	10.487	5.124	0	12.023	4.212	2.642	8.676	0	0	4.869	3.91	2.623	chr18	32111753	32113860	circRNA_669	2107	+	noncoding_exon	ENSG00000263917.1	CDS	ENSG00000134758.14	exonic	ENSG00000263917.1	RP11-53I6.2	chr18	lncRNA	--	chr18:32111754|32113860	human	hsa-RNF138_0001	chr18:32111754|32113860	chr18:29691717|29693823	hsa_circ_0005729	NM_016271|RNF138	hsa_circ_01057	hsa-circRNA3641-8	HSA_CIRCpedia_23678
chr18_32111753_32124845_+	0	9.6	6.554	2.562	3.544	2.672	1.404	0	0	0	3.443	2.435	3.91	5.247	chr18	32111753	32124845	circRNA_670	13092	+	noncoding_exon	ENSG00000263917.1	CDS	ENSG00000134758.14	exonic	ENSG00000263917.1	RP11-53I6.2	chr18	lncRNA	--	chr18:32111754|32124845	human	hsa-RNF138_0002	chr18:32111754|32124845	chr18:29691717|29704808	hsa_circ_0047378	NM_016271|RNF138	hsa_circ_03224	hsa-circRNA3641-5	HSA_CIRCpedia_23679
chr18_36026899_36033837_-	0	0	10.487	1.281	2.362	5.344	0	2.642	2.479	8.946	2.295	1.217	0	0	chr18	36026899	36033837	circRNA_671	6938	-	CDS	ENSG00000141425.18	CDS	ENSG00000141425.18	exonic	ENSG00000141425.18	RPRD1A	chr18	protein_coding	regulation of nuclear pre-mRNA domain containing 1A	chr18:36026900|36033837	human	hsa-RPRD1A_0001	chr18:36026900|36033837	chr18:33606863|33613800	hsa_circ_0000842	NM_018170|RPRD1A	hsa_circ_06636	hsa-circRNA11790-5	HSA_CIRCpedia_23713
chr18_36141136_36160015_+	2.634	0	5.243	0	2.362	1.336	0	3.963	1.239	0	4.59	0	0	0	chr18	36141136	36160015	circRNA_672	18879	+	CDS	ENSG00000134759.14	CDS	ENSG00000134759.14	exonic	ENSG00000134759.14	ELP2	chr18	protein_coding	elongator acetyltransferase complex subunit 2	chr18:36141137|36160015	human	hsa-ELP2_0022	chr18:36141137|36160015	chr18:33721100|33739978	hsa_circ_0108351	ENST00000358232.6|ELP2	hsa_circ_20482	hsa-circRNA3652-28	HSA_CIRCpedia_23724
chr18_44701174_44712794_+	7.901	0	3.932	1.281	0	5.344	8.423	2.642	2.479	0	0	0	0	0	chr18	44701174	44712794	circRNA_673	11620	+	five_prime_UTR	ENSG00000152217.20	intron	ENSG00000152217.20	exon-intron	ENSG00000152217.20	SETBP1	chr18	protein_coding	SET binding protein 1	chr18:44701175|44712794	human	hsa-SETBP1_0005	chr18:44701175|44712794	chr18:42281140|42292759	hsa_circ_0000845	NM_001130110|SETBP1	-	hsa-circRNA3659-1	-
chr18_44701174_44759103_+	2.634	4.8	0	0	0	2.672	0	0	0	0	6.886	0	2.607	0	chr18	44701174	44759103	circRNA_674	57929	+	five_prime_UTR	ENSG00000152217.20	intron	ENSG00000152217.20	exon-intron	ENSG00000152217.20	SETBP1	chr18	protein_coding	SET binding protein 1	chr18:44701175|44759103	human	hsa-SETBP1_0009	chr18:44701175|44759103	chr18:42281140|42339068	hsa_circ_0108447	ENST00000282030.5|SETBP1	-	hsa-circRNA3659-4	-
chr18_44949880_44953340_+	7.901	8.4	11.797	3.843	4.725	1.336	4.212	5.284	7.437	3.834	0	3.652	0	0	chr18	44949880	44953340	circRNA_675	3460	+	CDS	ENSG00000152217.20	CDS	ENSG00000152217.20	exonic	ENSG00000152217.20	SETBP1	chr18	protein_coding	SET binding protein 1	chr18:44949881|44953340	human	hsa-SETBP1_0001	chr18:44949881|44953340	chr18:42529846|42533305	hsa_circ_0108457	ENST00000282030.5|SETBP1	hsa_circ_29830	hsa-circRNA3659-6	HSA_CIRCpedia_23825
chr18_46219746_46221269_+	1.317	0	3.932	0	0	0	0	0	6.197	11.502	0	2.435	2.607	0	chr18	46219746	46221269	circRNA_676	1523	+	intron	ENSG00000152242.11	intron	ENSG00000152242.11	intron-only	ENSG00000152242.11	C18orf25	chr18	protein_coding	chromosome 18 open reading frame 25	chr18:46219747|46221269	human	hsa-C18orf25_0006	chr18:46219747|46221269	chr18:43799713|43801235	-	-	-	-	-
chr18_46890579_46903635_-	0	2.4	0	5.124	3.544	2.672	0	2.642	3.718	1.278	12.624	0	9.123	0	chr18	46890579	46903635	circRNA_677	13056	-	CDS	ENSG00000078043.16	noncoding_exon	ENSG00000078043.16	exonic	ENSG00000078043.16	PIAS2	chr18	protein_coding	protein inhibitor of activated STAT 2	chr18:46890580|46903635	human	hsa-PIAS2_0031	chr18:46890580|46903635	chr18:44470543|44483598	hsa_circ_0108510	ENST00000585916.1|PIAS2	-	hsa-circRNA11799-9	HSA_CIRCpedia_23883
chr18_46946056_46946923_+	0	9.6	2.622	0	7.087	0	0	1.321	3.718	1.278	1.148	0	2.607	2.623	chr18	46946056	46946923	circRNA_678	867	+	five_prime_UTR	ENSG00000167216.18	CDS	ENSG00000167216.18	exonic	ENSG00000167216.18	KATNAL2	chr18	protein_coding	katanin catalytic subunit A1 like 2	chr18:46946057|46946923	human	hsa-KATNAL2_0010	chr18:46946057|46946923	chr18:44526020|44526886	hsa_circ_0108513	ENST00000592005.1|KATNAL2	-	hsa-circRNA3667	HSA_CIRCpedia_115537
chr18_47865058_47896809_-	3.95	6	11.797	0	0	12.023	2.808	6.605	4.958	3.834	4.59	4.869	2.607	6.559	chr18	47865058	47896809	circRNA_679	31751	-	CDS	ENSG00000175387.16	five_prime_UTR	ENSG00000175387.16	exonic	ENSG00000175387.16	SMAD2	chr18	protein_coding	SMAD family member 2	chr18:47865059|47896809	human	hsa-SMAD2_0004	chr18:47865059|47896809	chr18:45391430|45423180	hsa_circ_0000847	NM_001003652|SMAD2	hsa_circ_07088	hsa-circRNA11803-9	HSA_CIRCpedia_23897
chr18_49331863_49379758_-	1.317	0	5.243	1.281	0	2.672	4.212	0	1.239	2.556	0	8.521	1.303	0	chr18	49331863	49379758	circRNA_681	47895	-	CDS	ENSG00000141627.14	CDS	ENSG00000141627.14	exonic	ENSG00000141627.14	DYM	chr18	protein_coding	dymeclin	chr18:49331864|49379758	human	hsa-DYM_0014	chr18:49331864|49379758	chr18:46858234|46906128	hsa_circ_0002501	NM_017653|DYM	hsa_circ_00156	hsa-circRNA11806-3	HSA_CIRCpedia_23932
chr18_50918109_50932360_+	3.95	0	0	0	7.087	2.672	0	0	0	0	3.443	0	2.607	0	chr18	50918109	50932360	circRNA_686	14251	+	CDS	ENSG00000082212.13	CDS	ENSG00000082212.13	exonic	ENSG00000082212.13	ME2	chr18	protein_coding	malic enzyme 2	chr18:50918110|50932360	human	hsa-ME2_0007	chr18:50918110|50932360	chr18:48444480|48458730	hsa_circ_0047700	NM_002396|ME2	hsa_circ_26205	hsa-circRNA3675-4	HSA_CIRCpedia_23969
chr18_50918109_50940386_+	2.634	0	0	1.281	3.544	4.008	4.212	0	2.479	0	0	3.652	1.303	14.429	chr18	50918109	50940386	circRNA_687	22277	+	CDS	ENSG00000082212.13	CDS	ENSG00000082212.13	exonic	ENSG00000082212.13	ME2	chr18	protein_coding	malic enzyme 2	chr18:50918110|50940386	human	hsa-ME2_0008	chr18:50918110|50940386	chr18:48444480|48466756	hsa_circ_0108584	NM_002396|ME2	hsa_circ_03146	hsa-circRNA3675-9	HSA_CIRCpedia_23970
chr18_54159764_54205157_-	5.267	0	0	3.843	0	1.336	2.808	0	3.718	0	2.295	2.435	0	0	chr18	54159764	54205157	circRNA_690	45393	-	three_prime_UTR	ENSG00000134046.12	CDS	ENSG00000134046.12	exonic	ENSG00000134046.12	MBD2	chr18	protein_coding	methyl-CpG binding domain protein 2	chr18:54159765|54205157	human	hsa-MBD2_0006	chr18:54159765|54205157	chr18:51686135|51731527	hsa_circ_0005584	NM_003927|MBD2	hsa_circ_27937	hsa-circRNA11814-3	HSA_CIRCpedia_23987
chr18_54271359_54274090_+	1.317	3.6	6.554	1.281	0	6.679	0	0	2.479	0	0	6.086	0	1.312	chr18	54271359	54274090	circRNA_691	2731	+	CDS	ENSG00000101751.11	CDS	ENSG00000101751.11	exonic	ENSG00000101751.11	POLI	chr18	protein_coding	DNA polymerase iota	chr18:54271360|54274090	human	hsa-POLI_0007	chr18:54271360|54274090	chr18:51797730|51800460	hsa_circ_0007180	NM_007195|POLI	hsa_circ_16583	hsa-circRNA3679-6	HSA_CIRCpedia_23990
chr18_54271359_54277855_+	0	0	15.73	1.281	2.362	0	8.423	0	3.718	2.556	1.148	3.652	1.303	1.312	chr18	54271359	54277855	circRNA_692	6496	+	CDS	ENSG00000101751.11	CDS	ENSG00000101751.11	exonic	ENSG00000101751.11	POLI	chr18	protein_coding	DNA polymerase iota	chr18:54271360|54277855	human	hsa-POLI_0008	chr18:54271360|54277855	chr18:51797730|51804225	hsa_circ_0047719	NM_007195|POLI	hsa_circ_26921	hsa-circRNA3679-4	HSA_CIRCpedia_23991
chr18_54271359_54284013_+	10.534	0	7.865	3.843	9.45	4.008	5.616	2.642	1.239	5.112	5.738	1.217	3.91	1.312	chr18	54271359	54284013	circRNA_693	12654	+	CDS	ENSG00000101751.11	CDS	ENSG00000101751.11	exonic	ENSG00000101751.11	POLI	chr18	protein_coding	DNA polymerase iota	chr18:54271360|54284013	human	hsa-POLI_0021	chr18:54271360|54284013	chr18:51797730|51810383	hsa_circ_0047720	NM_007195|POLI	hsa_circ_28362	hsa-circRNA3679-10	HSA_CIRCpedia_23992
chr18_54277702_54287411_+	3.95	0	11.797	5.124	0	2.672	0	1.321	0	0	0	0	2.607	2.623	chr18	54277702	54287411	circRNA_694	9709	+	CDS	ENSG00000101751.11	CDS	ENSG00000101751.11	exonic	ENSG00000101751.11	POLI	chr18	protein_coding	DNA polymerase iota	chr18:54277703|54287411	human	hsa-POLI_0002	chr18:54277703|54287411	chr18:51804073|51813781	hsa_circ_0003428	NM_007195|POLI	hsa_circ_14747	hsa-circRNA3679-5	HSA_CIRCpedia_23997
chr18_56756582_56758953_+	2.634	8.4	3.932	3.843	2.362	0	0	3.963	0	2.556	3.443	0	5.213	2.623	chr18	56756582	56758953	circRNA_695	2371	+	CDS	ENSG00000091157.14	CDS	ENSG00000091157.14	exonic	ENSG00000091157.14	WDR7	chr18	protein_coding	WD repeat domain 7	chr18:56756583|56758953	human	hsa-WDR7_0006	chr18:56756583|56758953	chr18:54423814|54426184	hsa_circ_0000852	NM_015285|WDR7	hsa_circ_32830	hsa-circRNA3683-4	HSA_CIRCpedia_24031
chr18_58696365_58700591_+	0	0	3.932	8.967	0	0	0	0	4.958	2.556	0	3.652	0	2.623	chr18	58696365	58700591	circRNA_696	4226	+	CDS	ENSG00000172175.15	CDS	ENSG00000172175.15	exonic	ENSG00000172175.15	MALT1	chr18	protein_coding	MALT1 paracaspase	chr18:58696366|58700591	human	hsa-MALT1_0007	chr18:58696366|58700591	chr18:56363598|56367823	hsa_circ_0000853	NM_173844|MALT1	hsa_circ_02459	hsa-circRNA3688-5	HSA_CIRCpedia_24099
chr18_58918270_58920633_+	6.584	6	22.284	10.248	16.537	13.359	26.674	11.888	4.958	10.224	13.771	8.521	10.427	10.494	chr18	58918270	58920633	circRNA_697	2363	+	CDS	ENSG00000074657.14	CDS	ENSG00000074657.14	exonic	ENSG00000074657.14	ZNF532	chr18	protein_coding	zinc finger protein 532	chr18:58918271|58920633	human	hsa-ZNF532_0007	chr18:58918271|58920633	chr18:56585503|56587865	hsa_circ_0047814	NM_018181|ZNF532	hsa_circ_03657	hsa-circRNA3689-4	HSA_CIRCpedia_24107
chr18_58931645_58953799_+	2.634	0	0	0	0	0	2.808	0	1.239	1.278	6.886	0	2.607	5.247	chr18	58931645	58953799	circRNA_698	22154	+	CDS	ENSG00000074657.14	CDS	ENSG00000074657.14	exonic	ENSG00000074657.14	ZNF532	chr18	protein_coding	zinc finger protein 532	chr18:58931646|58953799	human	hsa-ZNF532_0024	chr18:58931646|58953799	chr18:56598878|56621031	-	-	-	-	-
chr18_58934432_58953799_+	30.286	17.999	39.324	21.777	23.624	26.718	28.078	43.59	33.466	28.116	20.657	27.997	18.247	23.611	chr18	58934432	58953799	circRNA_699	19367	+	CDS	ENSG00000074657.14	CDS	ENSG00000074657.14	exonic	ENSG00000074657.14	ZNF532	chr18	protein_coding	zinc finger protein 532	chr18:58934433|58953799	human	hsa-ZNF532_0006	chr18:58934433|58953799	chr18:56601665|56621031	hsa_circ_0003423	NM_018181|ZNF532	hsa_circ_23328	hsa-circRNA3689-8	HSA_CIRCpedia_24114
chr18_6263946_6312056_-	0	0	2.622	2.562	0	4.008	1.404	5.284	0	0	3.443	1.217	0	10.494	chr18	6263946	6312056	circRNA_700	48110	-	CDS	ENSG00000154655.16	five_prime_UTR	ENSG00000154655.16	exonic	ENSG00000154655.16	L3MBTL4	chr18	protein_coding	L3MBTL histone methyl-lysine binding protein 4	chr18:6263947|6312056	human	hsa-L3MBTL4_0010	chr18:6263947|6312056	chr18:6263946|6312055	hsa_circ_0000824	NM_173464|L3MBTL4	hsa_circ_17983	hsa-circRNA11758-15	HSA_CIRCpedia_24195
chr18_76371466_76380303_-	2.634	2.4	3.932	1.281	0	0	2.808	0	2.479	5.112	1.148	2.435	0	0	chr18	76371466	76380303	circRNA_701	8837	-	CDS	ENSG00000101493.11	CDS	ENSG00000101493.11	exonic	ENSG00000101493.11	ZNF516	chr18	protein_coding	zinc finger protein 516	chr18:76371467|76380303	human	hsa-ZNF516_0002	chr18:76371467|76380303	chr18:74083422|74092259	hsa_circ_0005140	NM_014643|ZNF516	hsa_circ_09461	hsa-circRNA11842-7	HSA_CIRCpedia_24303
chr18_76378854_76380303_-	3.95	2.4	1.311	2.562	1.181	0	0	1.321	0	2.556	0	4.869	2.607	3.935	chr18	76378854	76380303	circRNA_702	1449	-	CDS	ENSG00000101493.11	CDS	ENSG00000101493.11	exonic	ENSG00000101493.11	ZNF516	chr18	protein_coding	zinc finger protein 516	chr18:76378855|76380303	human	hsa-ZNF516_0001	chr18:76378855|76380303	chr18:74090810|74092259	hsa_circ_0007725	NM_014643|ZNF516	hsa_circ_29006	hsa-circRNA11842-9	HSA_CIRCpedia_24304
chr18_76441244_76443211_-	18.435	3.6	3.932	5.124	7.087	20.038	15.443	19.814	6.197	2.556	4.59	3.652	11.73	11.805	chr18	76441244	76443211	circRNA_703	1967	-	CDS	ENSG00000101493.11	five_prime_UTR	ENSG00000101493.11	exonic	ENSG00000101493.11	ZNF516	chr18	protein_coding	zinc finger protein 516	chr18:76441245|76443211	human	hsa-ZNF516_0005	chr18:76441245|76443211	chr18:74153201|74155167	hsa_circ_0008699	NM_014643|ZNF516	hsa_circ_12042	hsa-circRNA11842-2	HSA_CIRCpedia_24307
chr18_76849525_76851939_+	2.634	3.6	24.905	2.562	2.362	1.336	12.635	9.246	7.437	2.556	0	23.128	13.033	0	chr18	76849525	76851939	circRNA_704	2414	+	CDS	ENSG00000130856.17	CDS	ENSG00000130856.17	exonic	ENSG00000130856.17	ZNF236	chr18	protein_coding	zinc finger protein 236	chr18:76849526|76851939	human	hsa-ZNF236_0003	chr18:76849526|76851939	chr18:74561482|74563895	hsa_circ_0004979	NM_007345|ZNF236	hsa_circ_03512	hsa-circRNA3715-43	HSA_CIRCpedia_24312
chr18_76849525_76871825_+	5.267	0	3.932	2.562	3.544	5.344	0	1.321	1.239	0	2.295	8.521	3.91	2.623	chr18	76849525	76871825	circRNA_705	22300	+	CDS	ENSG00000130856.17	CDS	ENSG00000130856.17	exonic	ENSG00000130856.17	ZNF236	chr18	protein_coding	zinc finger protein 236	chr18:76849526|76871825	human	hsa-ZNF236_0005	chr18:76849526|76871825	chr18:74561482|74583781	hsa_circ_0001993	NM_007345|ZNF236	hsa_circ_24767	hsa-circRNA3715-32	HSA_CIRCpedia_24314
chr18_76849525_76875664_+	0	4.8	0	5.124	2.362	5.344	0	0	3.718	1.278	0	2.435	0	0	chr18	76849525	76875664	circRNA_706	26139	+	CDS	ENSG00000130856.17	CDS	ENSG00000130856.17	exonic	ENSG00000130856.17	ZNF236	chr18	protein_coding	zinc finger protein 236	chr18:76849526|76875664	human	hsa-ZNF236_0046	chr18:76849526|76875664	chr18:74561482|74587620	hsa_circ_0047972	NM_007345|ZNF236	hsa_circ_20934	hsa-circRNA3715-38	HSA_CIRCpedia_24315
chr18_76849525_76881512_+	9.217	7.2	13.108	2.562	7.087	4.008	5.616	9.246	3.718	5.112	13.771	7.304	7.82	11.805	chr18	76849525	76881512	circRNA_707	31987	+	CDS	ENSG00000130856.17	CDS	ENSG00000130856.17	exonic	ENSG00000130856.17	ZNF236	chr18	protein_coding	zinc finger protein 236	chr18:76849526|76881512	human	hsa-ZNF236_0004	chr18:76849526|76881512	chr18:74561482|74593468	hsa_circ_0000857	NM_007345|ZNF236	hsa_circ_12372	hsa-circRNA3715-25	HSA_CIRCpedia_24316
chr18_79096475_79126375_+	5.267	0	0	0	0	0	0	0	2.479	0	3.443	4.869	0	3.935	chr18	79096475	79126375	circRNA_708	29900	+	CDS	ENSG00000166377.20	CDS	ENSG00000166377.20	exonic	ENSG00000166377.20	ATP9B	chr18	protein_coding	ATPase phospholipid transporting 9B (putative)	chr18:79096476|79126375	human	hsa-ATP9B_0004	chr18:79096476|79126375	chr18:76856476|76886375	hsa_circ_0002485	NM_198531|ATP9B	hsa_circ_24673	hsa-circRNA3717-20	HSA_CIRCpedia_24347
chr18_79096475_79154555_+	2.634	3.6	24.905	0	0	0	2.808	5.284	6.197	3.834	2.295	0	0	0	chr18	79096475	79154555	circRNA_709	58080	+	CDS	ENSG00000166377.20	CDS	ENSG00000166377.20	exonic	ENSG00000166377.20	ATP9B	chr18	protein_coding	ATPase phospholipid transporting 9B (putative)	chr18:79096476|79154555	human	hsa-ATP9B_0021	chr18:79096476|79154555	chr18:76856476|76914555	hsa_circ_0004057	NM_198531|ATP9B	hsa_circ_19280	hsa-circRNA3717-19	HSA_CIRCpedia_24348
chr18_79096475_79176907_+	0	0	0	2.562	0	2.672	0	2.642	12.395	6.39	0	0	1.303	0	chr18	79096475	79176907	circRNA_710	80432	+	CDS	ENSG00000166377.20	CDS	ENSG00000166377.20	exonic	ENSG00000166377.20	ATP9B	chr18	protein_coding	ATPase phospholipid transporting 9B (putative)	chr18:79096476|79176907	human	hsa-ATP9B_0006	chr18:79096476|79176907	chr18:76856476|76936907	hsa_circ_0048000	NM_198531|ATP9B	hsa_circ_02106	hsa-circRNA3717-9	HSA_CIRCpedia_24349
chr18_80051283_80054330_+	0	0	5.243	1.281	8.268	2.672	0	7.925	4.958	0	4.59	1.217	0	0	chr18	80051283	80054330	circRNA_711	3047	+	noncoding_exon	ENSG00000267127.7	intron	ENSG00000267127.7	exon-intron	ENSG00000267127.7	RP11-795F19.5	chr18	protein_coding	--	chr18:80051284|80054330	human	hsa-RP11-795F19_0001	chr18:80051284|80054330	chr18:77811284|77814330	hsa_circ_0108924	ENST00000569722.1|RP11-795F19.5	-	-	-
chr18_8076454_8088851_+	9.217	4.8	0	0	0	4.008	4.212	2.642	2.479	0	0	0	1.303	5.247	chr18	8076454	8088851	circRNA_712	12397	+	CDS	ENSG00000173482.17	CDS	ENSG00000173482.17	exonic	ENSG00000173482.17	PTPRM	chr18	protein_coding	protein tyrosine phosphatase receptor type M	chr18:8076455|8088851	human	hsa-PTPRM_0026	chr18:8076455|8088851	chr18:8076453|8088849	hsa_circ_0006114	NM_001105244|PTPRM	hsa_circ_00992	hsa-circRNA3596-32	HSA_CIRCpedia_24425
chr18_8113485_8143779_+	0	2.4	0	2.562	2.362	0	7.019	6.605	1.239	3.834	0	0	3.91	0	chr18	8113485	8143779	circRNA_713	30294	+	CDS	ENSG00000173482.17	CDS	ENSG00000173482.17	exonic	ENSG00000173482.17	PTPRM	chr18	protein_coding	protein tyrosine phosphatase receptor type M	chr18:8113486|8143779	human	hsa-PTPRM_0044	chr18:8113486|8143779	chr18:8113484|8143777	hsa_circ_0002872	NM_001105244|PTPRM	hsa_circ_06014	hsa-circRNA3596-7	HSA_CIRCpedia_24431
chr18_8714138_8720496_+	0	7.2	9.176	5.124	2.362	5.344	4.212	0	0	0	0	0	0	0	chr18	8714138	8720496	circRNA_714	6358	+	intron	ENSG00000168502.17	CDS	ENSG00000168502.17	exon-intron	ENSG00000168502.17	MTCL1	chr18	protein_coding	microtubule crosslinking factor 1	chr18:8714139|8720496	human	hsa-MTCL1_0019	chr18:8714139|8720496	chr18:8714137|8720494	hsa_circ_0108938	ENST00000359865.3|SOGA2	-	hsa-circRNA3598-11	-
chr18_8718423_8720496_+	0	15.599	1.311	20.496	0	4.008	7.019	0	0	6.39	6.886	12.173	0	3.935	chr18	8718423	8720496	circRNA_715	2073	+	CDS	ENSG00000168502.17	CDS	ENSG00000168502.17	exonic	ENSG00000168502.17	MTCL1	chr18	protein_coding	microtubule crosslinking factor 1	chr18:8718424|8720496	human	hsa-MTCL1_0002	chr18:8718424|8720496	chr18:8718422|8720494	hsa_circ_0000825	NM_015210|CCDC165	hsa_circ_27727	hsa-circRNA3598-5	HSA_CIRCpedia_24440
chr18_9182381_9221999_+	40.82	43.198	74.716	25.62	27.168	17.366	22.462	25.097	22.311	42.174	18.362	24.346	28.673	45.91	chr18	9182381	9221999	circRNA_717	39618	+	noncoding_exon	ENSG00000265257.5	intron	ENSG00000265257.5	exon-intron	ENSG00000265257.5	RP11-21J18.1	chr18	lncRNA	--	chr18:9182382|9221999	human	hsa-ANKRD12_0037	chr18:9182382|9221999	chr18:9182380|9221997	hsa_circ_0000826	NM_015208|ANKRD12	hsa_circ_31497	hsa-circRNA3600-14	HSA_CIRCpedia_24454
chr18_9195550_9221999_+	3.95	3.6	17.041	5.124	2.362	0	0	1.321	9.916	3.834	3.443	7.304	0	0	chr18	9195550	9221999	circRNA_718	26449	+	intron	ENSG00000265257.5	intron	ENSG00000265257.5	intron-only	ENSG00000265257.5	RP11-21J18.1	chr18	lncRNA	--	chr18:9195551|9221999	human	hsa-ANKRD12_0038	chr18:9195551|9221999	chr18:9195549|9221997	hsa_circ_0046843	NM_015208|ANKRD12	hsa_circ_01115	hsa-circRNA3600-19	HSA_CIRCpedia_24455
chr18_9208656_9221999_+	3.95	0	0	3.843	20.08	2.672	0	2.642	0	3.834	0	1.217	0	5.247	chr18	9208656	9221999	circRNA_719	13343	+	intron	ENSG00000265257.5	intron	ENSG00000265257.5	intron-only	ENSG00000265257.5	RP11-21J18.1	chr18	lncRNA	--	chr18:9208657|9221999	human	hsa-ANKRD12_0010	chr18:9208657|9221999	chr18:9208655|9221997	hsa_circ_0003652	NM_001204056|ANKRD12	hsa_circ_09843	hsa-circRNA3600-23	HSA_CIRCpedia_24457
chr18_9524593_9525851_+	3.95	3.6	0	0	2.362	0	0	10.567	3.718	2.556	3.443	0	6.517	0	chr18	9524593	9525851	circRNA_720	1258	+	CDS	ENSG00000017797.13	CDS	ENSG00000017797.13	exonic	ENSG00000017797.13	RALBP1	chr18	protein_coding	ralA binding protein 1	chr18:9524594|9525851	human	hsa-RALBP1_0007	chr18:9524594|9525851	chr18:9524592|9525849	hsa_circ_0005158	NM_006788|RALBP1	hsa_circ_07509	hsa-circRNA3602-1	HSA_CIRCpedia_24468
chr18_9583116_9595102_-	17.118	21.599	10.487	10.248	8.268	10.687	12.635	17.172	13.634	17.892	9.181	9.738	14.337	15.74	chr18	9583116	9595102	circRNA_721	11986	-	CDS	ENSG00000154845.16	CDS	ENSG00000154845.16	exonic	ENSG00000154845.16	PPP4R1	chr18	protein_coding	protein phosphatase 4 regulatory subunit 1	chr18:9583117|9595102	human	hsa-PPP4R1_0011	chr18:9583117|9595102	chr18:9583115|9595100	hsa_circ_0009022	NM_005134|PPP4R1	hsa_circ_04924	hsa-circRNA11760-40	HSA_CIRCpedia_24493
chr18_9583116_9595153_-	11.851	10.799	30.149	0	7.087	14.695	0	13.209	9.916	0	2.295	2.435	11.73	15.74	chr18	9583116	9595153	circRNA_722	12037	-	CDS	ENSG00000154845.16	CDS	ENSG00000154845.16	exonic	ENSG00000154845.16	PPP4R1	chr18	protein_coding	protein phosphatase 4 regulatory subunit 1	chr18:9583117|9595153	human	hsa-PPP4R1_0007	chr18:9583117|9595153	chr18:9583115|9595151	hsa_circ_0007509	NM_001042388|PPP4R1	hsa_circ_29168	hsa-circRNA11760-33	HSA_CIRCpedia_24494
chr18_9931809_9937066_+	3.95	0	6.554	0	0	2.672	0	2.642	4.958	0	2.295	4.869	1.303	0	chr18	9931809	9937066	circRNA_723	5257	+	CDS	ENSG00000101558.14	CDS	ENSG00000101558.14	exonic	ENSG00000101558.14	VAPA	chr18	protein_coding	VAMP associated protein A	chr18:9931810|9937066	human	hsa-VAPA_0001	chr18:9931810|9937066	chr18:9931807|9937063	hsa_circ_0006990	NM_003574|VAPA	hsa_circ_26417	hsa-circRNA3606-6	HSA_CIRCpedia_24511
chr18_9931809_9950568_+	5.267	6	3.932	5.124	0	1.336	0	1.321	3.718	1.278	2.295	0	1.303	2.623	chr18	9931809	9950568	circRNA_724	18759	+	CDS	ENSG00000101558.14	CDS	ENSG00000101558.14	exonic	ENSG00000101558.14	VAPA	chr18	protein_coding	VAMP associated protein A	chr18:9931810|9950568	human	hsa-VAPA_0002	chr18:9931810|9950568	chr18:9931807|9950565	hsa_circ_0046909	NM_003574|VAPA	hsa_circ_16521	hsa-circRNA3606-3	HSA_CIRCpedia_24512
chr19_10889582_10890146_+	1.317	0	0	5.124	0	4.008	0	0	3.718	0	0	0	2.607	6.559	chr19	10889582	10890146	circRNA_727	564	+	intron	ENSG00000142453.12	intron	ENSG00000142453.12	intron-only	ENSG00000142453.12	CARM1	chr19	protein_coding	coactivator associated arginine methyltransferase 1	chr19:10889583|10890146	human	hsa-CARM1_0009	chr19:10889583|10890146	chr19:11000259|11000822	-	-	-	-	-
chr19_11011473_11012086_-	0	0	7.865	0	4.725	0	2.808	0	6.197	0	0	0	0	10.494	chr19	11011473	11012086	circRNA_728	613	-	intron	ENSG00000266936.1	intron	ENSG00000266936.1	intron-only	ENSG00000266936.1	CTC-215O4.4	chr19	lncRNA	--	chr19:11011474|11012086	human	hsa-SMARCA4_0024	chr19:11011474|11012086	chr19:11122150|11122762	-	-	-	-	-
chr19_11120091_11120522_+	0	0	0	0	0	5.344	4.212	2.642	6.197	2.556	0	0	0	3.935	chr19	11120091	11120522	circRNA_729	431	+	CDS	ENSG00000130164.14	CDS	ENSG00000130164.14	exonic	ENSG00000130164.14	LDLR	chr19	protein_coding	low density lipoprotein receptor	chr19:11120092|11120522	human	hsa-LDLR_0003	chr19:11120092|11120522	chr19:11230768|11231198	hsa_circ_0006877	NM_000527|LDLR	hsa_circ_13080	hsa-circRNA3864-49	HSA_CIRCpedia_24716
chr19_11415936_11417059_-	3.95	10.799	0	0	2.362	5.344	7.019	0	4.958	2.556	3.443	4.869	2.607	0	chr19	11415936	11417059	circRNA_730	1123	-	CDS	ENSG00000205517.13	CDS	ENSG00000205517.13	exonic	ENSG00000205517.13	RGL3	chr19	protein_coding	ral guanine nucleotide dissociation stimulator like 3	chr19:11415937|11417059	human	hsa-RGL3_0001	chr19:11415937|11417059	chr19:11526613|11527733	hsa_circ_0006941	NM_001161616|RGL3	hsa_circ_30848	hsa-circRNA12000-4	HSA_CIRCpedia_24755
chr19_11513055_11514221_-	2.634	0	0	2.562	0	0	4.212	0	3.718	0	2.295	1.217	0	1.312	chr19	11513055	11514221	circRNA_731	1166	-	CDS	ENSG00000130159.14	CDS	ENSG00000130159.14	exonic	ENSG00000130159.14	ECSIT	chr19	protein_coding	ECSIT signaling integrator	chr19:11513056|11514221	human	hsa-ECSIT_0001	chr19:11513056|11514221	chr19:11623871|11625036	hsa_circ_0006471	NM_016581|ECSIT	hsa_circ_00599	hsa-circRNA12003-2	HSA_CIRCpedia_24770
chr19_11722953_11725327_-	1.317	4.8	0	7.686	0	0	0	2.642	0	5.112	2.295	0	0	0	chr19	11722953	11725327	circRNA_732	2374	-	CDS	ENSG00000197933.13	CDS	ENSG00000197933.13	exonic	ENSG00000197933.13	ZNF823	chr19	protein_coding	zinc finger protein 823	chr19:11722954|11725327	human	hsa-ZNF823_0001	chr19:11722954|11725327	chr19:11833769|11836142	hsa_circ_0109039	ENST00000341191.6|ZNF823	-	-	-
chr19_12524795_12528696_-	2.634	0	0	6.405	1.181	10.687	0	6.605	1.239	1.278	1.148	2.435	3.91	2.623	chr19	12524795	12528696	circRNA_733	3901	-	intron	ENSG00000196826.7	intron	ENSG00000196826.7	intron-only	ENSG00000196826.7	CTD-2192J16.17	chr19	protein_coding	--	chr19:12524796|12528696	human	hsa-CTD-2192J16_0002	chr19:12524796|12528696	chr19:12635610|12639510	hsa_circ_0109071	NM_144976|ZNF564	-	-	-
chr19_12526919_12528696_-	2.634	0	6.554	2.562	1.181	0	0	5.284	3.718	0	0	6.086	0	1.312	chr19	12526919	12528696	circRNA_734	1777	-	intron	ENSG00000196826.7	intron	ENSG00000196826.7	intron-only	ENSG00000196826.7	CTD-2192J16.17	chr19	protein_coding	--	chr19:12526920|12528696	human	hsa-ZNF564_0001	chr19:12526920|12528696	chr19:12637734|12639510	hsa_circ_0109074	ENST00000593682.1|CTD-2192J16.20	-	-	-
chr19_12928341_12928847_-	7.901	2.4	11.797	0	8.268	4.008	4.212	5.284	2.479	0	3.443	2.435	2.607	0	chr19	12928341	12928847	circRNA_735	506	-	CDS	ENSG00000179115.11	CDS	ENSG00000179115.11	exonic	ENSG00000179115.11	FARSA	chr19	protein_coding	phenylalanyl-tRNA synthetase subunit alpha	chr19:12928342|12928847	human	hsa-FARSA_0001	chr19:12928342|12928847	chr19:13039156|13039661	hsa_circ_0000896	NM_004461|FARSA	hsa_circ_23247	hsa-circRNA12030-2	HSA_CIRCpedia_24858
chr19_13025020_13025552_+	11.851	0	10.487	6.405	0	2.672	5.616	0	3.718	0	0	15.825	2.607	2.623	chr19	13025020	13025552	circRNA_736	532	+	CDS	ENSG00000008441.18	CDS	ENSG00000008441.18	exonic	ENSG00000008441.18	NFIX	chr19	protein_coding	nuclear factor I X	chr19:13025021|13025552	human	hsa-NFIX_0004	chr19:13025021|13025552	chr19:13135835|13136366	hsa_circ_0005660	NM_002501|NFIX	hsa_circ_15198	hsa-circRNA3887	HSA_CIRCpedia_24868
chr19_17101659_17102557_+	15.801	7.2	10.487	3.843	9.45	5.344	1.404	26.418	8.676	3.834	8.033	10.956	0	6.559	chr19	17101659	17102557	circRNA_737	898	+	five_prime_UTR	ENSG00000099331.14	CDS	ENSG00000099331.14	exonic	ENSG00000099331.14	MYO9B	chr19	protein_coding	myosin IXB	chr19:17101660|17102557	human	hsa-MYO9B_0005	chr19:17101660|17102557	chr19:17212470|17213367	hsa_circ_0000907	NM_004145|MYO9B	hsa_circ_12544	hsa-circRNA3921-4	HSA_CIRCpedia_25087
chr19_17276494_17276909_+	14.485	8.4	14.419	7.686	7.087	0	18.251	5.284	14.874	0	6.886	8.521	3.91	3.935	chr19	17276494	17276909	circRNA_738	415	+	CDS	ENSG00000105393.16	CDS	ENSG00000105393.16	exonic	ENSG00000105393.16	BABAM1	chr19	protein_coding	BRISC and BRCA1 A complex member 1	chr19:17276495|17276909	human	hsa-CTD-2278I10_0001	chr19:17276495|17276909	chr19:17387304|17387718	hsa_circ_0003253	NM_001033549|BABAM1	hsa_circ_04303	hsa-circRNA3925-2	HSA_CIRCpedia_25123
chr19_18537600_18538433_-	3.95	0	0	0	4.725	5.344	0	5.284	0	0	0	0	0	2.623	chr19	18537600	18538433	circRNA_739	833	-	CDS	ENSG00000105701.16	CDS	ENSG00000105701.16	exonic	ENSG00000105701.16	FKBP8	chr19	protein_coding	FKBP prolyl isomerase 8	chr19:18537601|18538433	human	hsa-FKBP8_0002	chr19:18537601|18538433	chr19:18648411|18649243	hsa_circ_0050119	NM_012181|FKBP8	hsa_circ_04865	hsa-circRNA12100-1	HSA_CIRCpedia_25187
chr19_18537600_18538436_-	3.95	10.799	6.554	20.496	9.45	8.015	2.808	3.963	2.479	3.834	4.59	15.825	1.303	10.494	chr19	18537600	18538436	circRNA_740	836	-	CDS	ENSG00000105701.16	CDS	ENSG00000105701.16	exonic	ENSG00000105701.16	FKBP8	chr19	protein_coding	FKBP prolyl isomerase 8	chr19:18537601|18538436	human	hsa-FKBP8_0001	chr19:18537601|18538436	chr19:18648411|18649246	hsa_circ_0000914	NM_012181|FKBP8	hsa_circ_26009	hsa-circRNA12100-5	HSA_CIRCpedia_25188
chr19_2137726_2138714_-	2.634	0	0	0	2.362	2.672	0	5.284	0	2.556	0	2.435	0	2.623	chr19	2137726	2138714	circRNA_741	988	-	CDS	ENSG00000065000.19	CDS	ENSG00000065000.19	exonic	ENSG00000065000.19	AP3D1	chr19	protein_coding	adaptor related protein complex 3 subunit delta 1	chr19:2137727|2138714	human	hsa-AP3D1_0004	chr19:2137727|2138714	chr19:2137726|2138713	hsa_circ_0006436	NM_003938|AP3D1	hsa_circ_08472	hsa-circRNA11881-22	HSA_CIRCpedia_25343
chr19_21974728_21988909_-	23.702	3.6	10.487	5.124	0	8.015	12.635	3.963	9.916	0	9.181	18.259	10.427	0	chr19	21974728	21988909	circRNA_742	14181	-	CDS	ENSG00000160321.15	CDS	ENSG00000160321.15	exonic	ENSG00000160321.15	ZNF208	chr19	protein_coding	zinc finger protein 208	chr19:21974729|21988909	human	hsa-ZNF208_0001	chr19:21974729|21988909	chr19:22157531|22171711	hsa_circ_0109301	ENST00000599916.1|ZNF208	-	hsa-circRNA12125	HSA_CIRCpedia_121210
chr19_23357149_23359332_-	1.317	0	0	1.281	1.181	1.336	0	3.963	2.479	0	4.59	0	5.213	2.623	chr19	23357149	23359332	circRNA_744	2183	-	intron	ENSG00000167232.14	three_prime_UTR	ENSG00000167232.14	exon-intron	ENSG00000167232.14	ZNF91	chr19	protein_coding	zinc finger protein 91	chr19:23357150|23359332	human	hsa-ZNF91_0012	chr19:23357150|23359332	chr19:23539952|23542134	-	-	-	-	-
chr19_23358429_23362725_-	2.634	4.8	11.797	0	9.45	4.008	5.616	6.605	9.916	3.834	3.443	1.217	6.517	7.87	chr19	23358429	23362725	circRNA_745	4296	-	three_prime_UTR	ENSG00000167232.14	CDS	ENSG00000167232.14	exonic	ENSG00000167232.14	ZNF91	chr19	protein_coding	zinc finger protein 91	chr19:23358430|23362725	human	hsa-ZNF91_0001	chr19:23358430|23362725	chr19:23541232|23545527	hsa_circ_0109315	ENST00000300619.7|ZNF91	-	hsa-circRNA12128	-
chr19_23831596_23833112_+	0	2.4	5.243	6.405	3.544	6.679	2.808	1.321	2.479	3.834	0	1.217	2.607	0	chr19	23831596	23833112	circRNA_746	1516	+	noncoding_exon	ENSG00000233836.7	noncoding_exon	ENSG00000233836.7	exonic	ENSG00000233836.7	ZNF726P1	chr19	transcribed_unprocessed_pseudogene	zinc finger protein 726 pseudogene 1	chr19:23831597|23833112	human	hsa-RP11-255H23_0002	chr19:23831597|23833112	chr19:24014399|24015914	-	-	-	-	-
chr19_23831596_23833521_+	0	13.199	2.622	0	2.362	0	8.423	7.925	13.634	10.224	3.443	3.652	3.91	7.87	chr19	23831596	23833521	circRNA_747	1925	+	noncoding_exon	ENSG00000233836.7	antisense	ENSG00000267924.1	exonic	ENSG00000233836.7	ZNF726P1	chr19	transcribed_unprocessed_pseudogene	zinc finger protein 726 pseudogene 1	chr19:23831597|23833521	human	hsa-RP11-255H23_0001	chr19:23831597|23833521	chr19:24014399|24016323	hsa_circ_0109327	ENST00000471224.1|RP11-255H23.2	-	-	-
chr19_31228004_31242875_-	1.317	0	0	2.562	2.362	0	0	3.963	3.718	0	0	4.869	1.303	0	chr19	31228004	31242875	circRNA_749	14871	-	noncoding_exon	ENSG00000121297.8	noncoding_exon	ENSG00000121297.8	exonic	ENSG00000121297.8	TSHZ3	chr19	protein_coding	teashirt zinc finger homeobox 3	chr19:31228005|31242875	human	hsa-intergenic_000142	chr19:31228005|31242875	chr19:31718911|31733781	-	-	-	-	-
chr19_34430575_34434968_+	2.634	1.2	2.622	3.843	2.362	1.336	1.404	1.321	0	1.278	2.295	6.086	2.607	0	chr19	34430575	34434968	circRNA_750	4393	+	CDS	ENSG00000126261.13	CDS	ENSG00000126261.13	exonic	ENSG00000126261.13	UBA2	chr19	protein_coding	ubiquitin like modifier activating enzyme 2	chr19:34430576|34434968	human	hsa-UBA2_0007	chr19:34430576|34434968	chr19:34921481|34925873	hsa_circ_0005325	NM_005499|UBA2	hsa_circ_10172	hsa-circRNA4014-39	HSA_CIRCpedia_25582
chr19_34430575_34438766_+	9.217	6	7.865	2.562	2.362	5.344	7.019	6.605	2.479	1.278	8.033	0	7.82	11.805	chr19	34430575	34438766	circRNA_751	8191	+	CDS	ENSG00000126261.13	CDS	ENSG00000126261.13	exonic	ENSG00000126261.13	UBA2	chr19	protein_coding	ubiquitin like modifier activating enzyme 2	chr19:34430576|34438766	human	hsa-UBA2_0001	chr19:34430576|34438766	chr19:34921481|34929671	hsa_circ_0006987	NM_005499|UBA2	hsa_circ_28594	hsa-circRNA4014-9	HSA_CIRCpedia_25583
chr19_34431860_34464131_+	0	0	5.243	3.843	1.181	2.672	0	0	0	3.834	1.148	0	2.607	6.559	chr19	34431860	34464131	circRNA_752	32271	+	CDS	ENSG00000126261.13	CDS	ENSG00000126261.13	exonic	ENSG00000126261.13	UBA2	chr19	protein_coding	ubiquitin like modifier activating enzyme 2	chr19:34431861|34464131	human	hsa-UBA2_0011	chr19:34431861|34464131	chr19:34922766|34955036	hsa_circ_0050518	NM_005499|UBA2	hsa_circ_22073	hsa-circRNA4014-22	HSA_CIRCpedia_25595
chr19_36449398_36450001_-	1.317	0	6.554	2.562	4.725	0	4.212	0	1.239	2.556	0	4.869	0	1.312	chr19	36449398	36450001	circRNA_753	603	-	CDS	ENSG00000186017.15	CDS	ENSG00000186017.15	exonic	ENSG00000186017.15	ZNF566	chr19	protein_coding	zinc finger protein 566	chr19:36449399|36450001	human	hsa-ZNF566_0001	chr19:36449399|36450001	chr19:36940301|36940903	hsa_circ_0109500	NM_001145345|ZNF566	-	-	-
chr19_3660965_3662001_-	6.584	0	0	2.562	0	0	5.616	5.284	6.197	0	5.738	2.435	1.303	3.935	chr19	3660965	3662001	circRNA_754	1036	-	CDS	ENSG00000186111.11	CDS	ENSG00000186111.11	exonic	ENSG00000186111.11	PIP5K1C	chr19	protein_coding	phosphatidylinositol-4-phosphate 5-kinase type 1 gamma	chr19:3660966|3662001	human	hsa-PIP5K1C_0009	chr19:3660966|3662001	chr19:3660964|3661999	hsa_circ_0000871	NM_001195733|PIP5K1C	hsa_circ_08325	hsa-circRNA11903-27	HSA_CIRCpedia_25726
chr19_37199399_37207254_-	9.217	0	6.554	5.124	2.362	0	0	3.963	4.958	0	5.738	0	0	2.623	chr19	37199399	37207254	circRNA_755	7855	-	intron	ENSG00000267360.6	five_prime_UTR	ENSG00000267360.6	exon-intron	ENSG00000267360.6	CTC-454I21.3	chr19	protein_coding	--	chr19:37199400|37207254	human	hsa-ZNF585B_0002	chr19:37199400|37207254	chr19:37690302|37698156	hsa_circ_0109541	NM_152279|ZNF585B	-	hsa-circRNA12169-7	HSA_CIRCpedia_25759
chr19_40034949_40036626_-	2.634	3.6	13.108	2.562	2.362	0	0	6.605	0	0	5.738	0	0	0	chr19	40034949	40036626	circRNA_757	1677	-	CDS	ENSG00000128000.17	CDS	ENSG00000128000.17	exonic	ENSG00000128000.17	ZNF780B	chr19	protein_coding	zinc finger protein 780B	chr19:40034950|40036626	human	hsa-ZNF780B_0001	chr19:40034950|40036626	chr19:40540857|40542533	hsa_circ_0109628	ENST00000434248.1|ZNF780B	-	-	-
chr19_45263112_45263367_+	2.634	1.2	3.932	6.405	1.181	1.336	0	3.963	3.718	3.834	3.443	4.869	0	0	chr19	45263112	45263367	circRNA_758	255	+	CDS	ENSG00000007047.15	CDS	ENSG00000007047.15	exonic	ENSG00000007047.15	MARK4	chr19	protein_coding	microtubule affinity regulating kinase 4	chr19:45263113|45263367	human	hsa-MARK4_0007	chr19:45263113|45263367	chr19:45766371|45766625	hsa_circ_0000940	NM_001199867|MARK4	hsa_circ_23703	hsa-circRNA4144-29	HSA_CIRCpedia_26146
chr19_45277922_45280734_+	1.317	3.6	6.554	7.686	3.544	12.023	5.616	2.642	1.239	7.668	2.295	2.435	1.303	9.182	chr19	45277922	45280734	circRNA_759	2812	+	CDS	ENSG00000007047.15	CDS	ENSG00000007047.15	exonic	ENSG00000007047.15	MARK4	chr19	protein_coding	microtubule affinity regulating kinase 4	chr19:45277923|45280734	human	hsa-MARK4_0001	chr19:45277923|45280734	chr19:45781181|45783992	hsa_circ_0004440	NM_031417|MARK4	hsa_circ_03792	hsa-circRNA4144-2	HSA_CIRCpedia_26154
chr19_46918487_46937408_+	0	0	5.243	3.843	5.906	0	0	0	2.479	0	0	2.435	6.517	1.312	chr19	46918487	46937408	circRNA_760	18921	+	five_prime_UTR	ENSG00000160007.19	CDS	ENSG00000160007.19	exonic	ENSG00000160007.19	ARHGAP35	chr19	protein_coding	Rho GTPase activating protein 35	chr19:46918488|46937408	human	hsa-ARHGAP35_0006	chr19:46918488|46937408	chr19:47421745|47440665	hsa_circ_0000943	NM_004491|ARHGAP35	-	hsa-circRNA4159-2	-
chr19_47644778_47645820_+	2.634	2.4	2.622	1.281	0	4.008	2.808	0	2.479	3.834	0	4.869	1.303	2.623	chr19	47644778	47645820	circRNA_761	1042	+	intron	ENSG00000268746.1	intron	ENSG00000268746.1	intron-only	ENSG00000268746.1	CTD-2571L23.8	chr19	lncRNA	--	chr19:47644779|47645820	--	--	--	--	--	--	--	--	--
chr19_47677603_47678210_+	3.95	7.2	3.932	1.281	2.362	1.336	0	3.963	4.958	0	1.148	0	3.91	0	chr19	47677603	47678210	circRNA_762	607	+	intron	ENSG00000268746.1	intron	ENSG00000268746.1	intron-only	ENSG00000268746.1	CTD-2571L23.8	chr19	lncRNA	--	chr19:47677604|47678210	human	hsa-CTD-2571L23_0001	chr19:47677604|47678210	chr19:48180861|48181467	-	-	-	-	-
chr19_50398850_50399484_+	3.95	1.2	2.622	2.562	0	1.336	2.808	2.642	2.479	2.556	1.148	0	0	1.312	chr19	50398850	50399484	circRNA_763	634	+	five_prime_UTR	ENSG00000062822.15	CDS	ENSG00000062822.15	exonic	ENSG00000062822.15	POLD1	chr19	protein_coding	DNA polymerase delta 1, catalytic subunit	chr19:50398851|50399484	human	hsa-POLD1_0002	chr19:50398851|50399484	chr19:50902108|50902741	hsa_circ_0052012	NM_002691|POLD1	hsa_circ_29352	hsa-circRNA4225-14	HSA_CIRCpedia_26513
chr19_5047475_5082504_+	11.851	4.8	2.622	10.248	4.725	8.015	11.231	2.642	1.239	3.834	3.443	0	1.303	3.935	chr19	5047475	5082504	circRNA_764	35029	+	CDS	ENSG00000127663.15	CDS	ENSG00000127663.15	exonic	ENSG00000127663.15	KDM4B	chr19	protein_coding	lysine demethylase 4B	chr19:5047476|5082504	human	hsa-KDM4B_0007	chr19:5047476|5082504	chr19:5047487|5082515	hsa_circ_0002926	NM_015015|KDM4B	hsa_circ_28403	hsa-circRNA3796-37	HSA_CIRCpedia_26496
chr19_52282110_52283413_+	5.267	0	0	2.562	0	0	4.212	10.567	6.197	0	3.443	0	0	0	chr19	52282110	52283413	circRNA_765	1303	+	CDS	ENSG00000196214.11	CDS	ENSG00000196214.11	exonic	ENSG00000196214.11	ZNF766	chr19	protein_coding	zinc finger protein 766	chr19:52282111|52283413	human	hsa-ZNF766_0001	chr19:52282111|52283413	chr19:52785364|52786666	hsa_circ_0052095	NM_001010851|ZNF766	hsa_circ_12697	hsa-circRNA4234-1	HSA_CIRCpedia_26564
chr19_52383848_52385324_+	0	0	3.932	2.562	1.181	0	0	2.642	0	0	5.738	12.173	1.303	0	chr19	52383848	52385324	circRNA_766	1476	+	CDS	ENSG00000221923.9	three_prime_UTR	ENSG00000221923.9	exonic	ENSG00000221923.9	ZNF880	chr19	protein_coding	zinc finger protein 880	chr19:52383849|52385324	human	hsa-ZNF880_0003	chr19:52383849|52385324	chr19:52887102|52888577	hsa_circ_0109864	NM_001145434|ZNF880	-	hsa-circRNA4237-1	-
chr19_52383848_52385742_+	7.901	4.8	9.176	2.562	0	0	4.212	7.925	0	3.834	2.295	2.435	2.607	3.935	chr19	52383848	52385742	circRNA_767	1894	+	CDS	ENSG00000221923.9	three_prime_UTR	ENSG00000221923.9	exonic	ENSG00000221923.9	ZNF880	chr19	protein_coding	zinc finger protein 880	chr19:52383849|52385742	human	hsa-ZNF880_0001	chr19:52383849|52385742	chr19:52887102|52888995	hsa_circ_0109865	NM_001145434|ZNF880	-	hsa-circRNA4237-3	-
chr19_52574076_52584197_+	0	3.6	10.487	0	0	0	0	0	3.718	3.834	5.738	0	0	0	chr19	52574076	52584197	circRNA_768	10121	+	CDS	ENSG00000167562.13	three_prime_UTR	ENSG00000167562.13	exonic	ENSG00000167562.13	ZNF701	chr19	protein_coding	zinc finger protein 701	chr19:52574077|52584197	human	hsa-ZNF701_0001	chr19:52574077|52584197	chr19:53077330|53087450	hsa_circ_0109878	NM_001172655|ZNF701	-	-	-
chr19_53380721_53384056_+	7.901	8.4	5.243	5.124	0	4.008	7.019	3.963	6.197	7.668	5.738	4.869	2.607	6.559	chr19	53380721	53384056	circRNA_769	3335	+	CDS	ENSG00000203326.12	three_prime_UTR	ENSG00000203326.12	exonic	ENSG00000203326.12	ZNF525	chr19	protein_coding	zinc finger protein 525	chr19:53380722|53384056	human	hsa-ZNF525_0001	chr19:53380722|53384056	chr19:53883975|53887309	hsa_circ_0109899	ENST00000467003.1|ZNF525	-	-	-
chr19_53380721_53385027_+	9.217	0	22.284	17.934	10.631	9.351	2.808	11.888	12.395	3.834	2.295	10.956	10.427	7.87	chr19	53380721	53385027	circRNA_770	4306	+	CDS	ENSG00000203326.12	three_prime_UTR	ENSG00000203326.12	exonic	ENSG00000203326.12	ZNF525	chr19	protein_coding	zinc finger protein 525	chr19:53380722|53385027	human	hsa-ZNF525_0002	chr19:53380722|53385027	chr19:53883975|53888280	-	-	-	-	-
chr19_53874827_53875785_+	3.95	0	0	3.843	0	4.008	0	5.284	0	3.834	1.148	0	2.607	0	chr19	53874827	53875785	circRNA_771	958	+	three_prime_UTR	ENSG00000179820.16	three_prime_UTR	ENSG00000179820.16	exonic	ENSG00000179820.16	MYADM	chr19	protein_coding	myeloid associated differentiation marker	chr19:53874828|53875785	--	--	--	--	--	--	--	--	--
chr19_55098516_55099095_-	6.584	4.8	5.243	6.405	12.993	4.008	15.443	3.963	13.634	2.556	5.738	10.956	1.303	1.312	chr19	55098516	55099095	circRNA_772	579	-	intron	ENSG00000125503.13	CDS	ENSG00000125503.13	exon-intron	ENSG00000125503.13	PPP1R12C	chr19	protein_coding	protein phosphatase 1 regulatory subunit 12C	chr19:55098517|55099095	human	-	chr19:55098517|55099095	chr19:55609884-55610463	hsa_circ_0109918	ENST00000263433.3|PPP1R12C	-	-	-
chr19_56576712_56578278_+	0	1.2	2.622	0	1.181	4.008	0	0	2.479	3.834	0	0	1.303	2.623	chr19	56576712	56578278	circRNA_773	1566	+	CDS	ENSG00000197016.12	CDS	ENSG00000197016.12	exonic	ENSG00000197016.12	ZNF470	chr19	protein_coding	zinc finger protein 470	chr19:56576713|56578278	human	hsa-ZNF470_0001	chr19:56576713|56578278	chr19:57088081|57089646	hsa_circ_0109937	ENST00000330619.8|ZNF470	-	hsa-circRNA4283	-
chr19_57776542_57780146_+	7.901	3.6	13.108	0	5.906	10.687	0	0	0	0	5.738	0	3.91	0	chr19	57776542	57780146	circRNA_774	3604	+	CDS	ENSG00000083828.16	three_prime_UTR	ENSG00000083828.16	exonic	ENSG00000083828.16	ZNF586	chr19	protein_coding	zinc finger protein 586	chr19:57776543|57780146	human	hsa-ZNF586_0001	chr19:57776543|57780146	chr19:58287911|58291514	hsa_circ_0109985	NM_001204814|ZNF586	-	-	-
chr19_57863364_57863759_-	6.584	3.6	5.243	6.405	0	0	9.827	0	3.718	0	3.443	6.086	3.91	0	chr19	57863364	57863759	circRNA_775	395	-	intron	ENSG00000204514.10	intron	ENSG00000204514.10	intron-only	ENSG00000204514.10	ZNF814	chr19	protein_coding	zinc finger protein 814	chr19:57863365|57863759	human	hsa-ZNF587_0003	chr19:57863365|57863759	chr19:58374733|58375127	-	-	-	-	-
chr19_58260850_58263676_+	1.317	3.6	11.797	7.686	4.725	0	0	7.925	6.197	3.834	3.443	7.304	3.91	2.623	chr19	58260850	58263676	circRNA_776	2826	+	CDS	ENSG00000198131.14	three_prime_UTR	ENSG00000198131.14	exonic	ENSG00000198131.14	ZNF544	chr19	protein_coding	zinc finger protein 544	chr19:58260851|58263676	human	hsa-ZNF544_0001	chr19:58260851|58263676	chr19:58772217|58775042	hsa_circ_0110008	ENST00000599227.1|ZNF544	-	hsa-circRNA4300-1	-
chr19_9652952_9653881_-	2.634	3.6	9.176	0	5.906	0	4.212	10.567	2.479	0	3.443	2.435	2.607	5.247	chr19	9652952	9653881	circRNA_780	929	-	CDS	ENSG00000171466.10	CDS	ENSG00000171466.10	exonic	ENSG00000171466.10	ZNF562	chr19	protein_coding	zinc finger protein 562	chr19:9652953|9653881	human	hsa-ZNF562_0011	chr19:9652953|9653881	chr19:9763629|9764557	hsa_circ_0110101	NM_001130031|ZNF562	-	-	-
chr19_9652952_9656653_-	0	0	0	3.843	0	0	4.212	3.963	2.479	3.834	0	0	0	0	chr19	9652952	9656653	circRNA_781	3701	-	CDS	ENSG00000171466.10	CDS	ENSG00000171466.10	exonic	ENSG00000171466.10	ZNF562	chr19	protein_coding	zinc finger protein 562	chr19:9652953|9656653	human	hsa-ZNF562_0003	chr19:9652953|9656653	chr19:9763629|9767329	-	-	-	-	-
chr19_9652952_9660874_-	2.634	3.6	10.487	1.281	2.362	4.008	0	6.605	0	0	0	0	1.303	6.559	chr19	9652952	9660874	circRNA_782	7922	-	CDS	ENSG00000171466.10	five_prime_UTR	ENSG00000171466.10	exonic	ENSG00000171466.10	ZNF562	chr19	protein_coding	zinc finger protein 562	chr19:9652953|9660874	human	hsa-ZNF562_0001	chr19:9652953|9660874	chr19:9763629|9771550	hsa_circ_0110104	NM_001130031|ZNF562	-	-	-
chr1_100906851_100921841_+	2.634	2.4	13.108	2.562	0	1.336	1.404	1.321	2.479	5.112	3.443	0	3.91	2.623	chr1	100906851	100921841	circRNA_87	14990	+	CDS	ENSG00000162695.12	CDS	ENSG00000162695.12	exonic	ENSG00000162695.12	SLC30A7	chr1	protein_coding	solute carrier family 30 member 7	chr1:100906852|100921841	human	hsa-SLC30A7_0001	chr1:100906852|100921841	chr1:101372408|101387397	hsa_circ_0000098	NM_001144884|SLC30A7	hsa_circ_11632	hsa-circRNA414-5	HSA_CIRCpedia_27027
chr1_10095460_10105744_+	2.634	1.2	7.865	0	0	0	5.616	2.642	2.479	6.39	3.443	1.217	0	2.623	chr1	10095460	10105744	circRNA_88	10284	+	CDS	ENSG00000130939.20	CDS	ENSG00000130939.20	exonic	ENSG00000130939.20	UBE4B	chr1	protein_coding	ubiquitination factor E4B	chr1:10095461|10105744	human	hsa-UBE4B_0001	chr1:10095461|10105744	chr1:10155519|10165802	hsa_circ_0005199	NM_001105562|UBE4B	hsa_circ_01701	hsa-circRNA53-14	HSA_CIRCpedia_27044
chr1_103565434_103575540_+	36.87	2.4	36.703	8.967	4.725	9.351	9.827	11.888	27.269	3.834	13.771	25.563	3.91	5.247	chr1	103565434	103575540	circRNA_89	10106	+	five_prime_UTR	ENSG00000240038.7	CDS	ENSG00000240038.7	exonic	ENSG00000240038.7	AMY2B	chr1	protein_coding	amylase alpha 2B	chr1:103565435|103575540	human	hsa-AMY2B_0001	chr1:103565435|103575540	chr1:104108057|104118162	hsa_circ_0000099	NM_020978|AMY2B	hsa_circ_06458	hsa-circRNA416	HSA_CIRCpedia_27113
chr1_108148278_108161293_-	14.485	2.4	17.041	6.405	8.268	6.679	2.808	5.284	9.916	3.834	11.476	13.39	0	3.935	chr1	108148278	108161293	circRNA_90	13015	-	CDS	ENSG00000085491.17	CDS	ENSG00000085491.17	exonic	ENSG00000085491.17	SLC25A24	chr1	protein_coding	solute carrier family 25 member 24	chr1:108148279|108161293	human	hsa-SLC25A24_0003	chr1:108148279|108161293	chr1:108690901|108703915	hsa_circ_0004270	NM_013386|SLC25A24	hsa_circ_24911	hsa-circRNA8633-5	HSA_CIRCpedia_27150
chr1_108931062_108932922_+	2.634	0	0	0	3.544	2.672	2.808	6.605	0	7.668	0	0	0	7.87	chr1	108931062	108932922	circRNA_91	1860	+	three_prime_UTR	ENSG00000121957.15	three_prime_UTR	ENSG00000121957.15	exonic	ENSG00000121957.15	GPSM2	chr1	protein_coding	G protein signaling modulator 2	chr1:108931063|108932922	human	hsa-GPSM2_0009	chr1:108931063|108932922	chr1:109473685|109475544	-	-	-	-	-
chr1_111147641_111161296_+	2.634	0	9.176	6.405	2.362	0	0	7.925	2.479	1.278	3.443	3.652	0	2.623	chr1	111147641	111161296	circRNA_106	13655	+	five_prime_UTR	ENSG00000134255.14	CDS	ENSG00000134255.14	exonic	ENSG00000134255.14	CEPT1	chr1	protein_coding	choline/ethanolamine phosphotransferase 1	chr1:111147642|111161296	human	hsa-CEPT1_0004	chr1:111147642|111161296	chr1:111690264|111703918	hsa_circ_0000106	NM_001007794|CEPT1	hsa_circ_20760	hsa-circRNA446-11	HSA_CIRCpedia_27269
chr1_112653597_112659779_+	3.95	7.2	9.176	12.81	10.631	0	1.404	2.642	3.718	0	0	2.435	9.123	0	chr1	112653597	112659779	circRNA_115	6182	+	CDS	ENSG00000116489.13	CDS	ENSG00000116489.13	exonic	ENSG00000116489.13	CAPZA1	chr1	protein_coding	capping actin protein of muscle Z-line subunit alpha 1	chr1:112653598|112659779	human	hsa-CAPZA1_0004	chr1:112653598|112659779	chr1:113196220|113202401	hsa_circ_0000109	NM_006135|CAPZA1	hsa_circ_12733	hsa-circRNA455-10	HSA_CIRCpedia_27340
chr1_113829591_113834439_-	1.317	6	23.595	6.405	1.181	1.336	0	0	1.239	5.112	2.295	0	1.303	0	chr1	113829591	113834439	circRNA_120	4848	-	CDS	ENSG00000134242.16	CDS	ENSG00000134242.16	exonic	ENSG00000134242.16	PTPN22	chr1	protein_coding	protein tyrosine phosphatase non-receptor type 22	chr1:113829592|113834439	human	hsa-PTPN22_0006	chr1:113829592|113834439	chr1:114372214|114377061	hsa_circ_0000110	NM_015967|PTPN22	hsa_circ_26372	hsa-circRNA8659-13	HSA_CIRCpedia_27398
chr1_114463103_114464388_-	17.118	9.6	10.487	6.405	5.906	5.344	0	7.925	9.916	2.556	6.886	8.521	10.427	2.623	chr1	114463103	114464388	circRNA_121	1285	-	CDS	ENSG00000197323.12	CDS	ENSG00000197323.12	exonic	ENSG00000197323.12	TRIM33	chr1	protein_coding	tripartite motif containing 33	chr1:114463104|114464388	human	hsa-TRIM33_0001	chr1:114463104|114464388	chr1:115005726|115007010	hsa_circ_0004127	NM_015906|TRIM33	hsa_circ_22658	hsa-circRNA8662-2	HSA_CIRCpedia_27423
chr1_117402185_117414831_+	2.634	9.6	5.243	3.843	8.268	5.344	2.808	5.284	2.479	5.112	6.886	1.217	1.303	0	chr1	117402185	117414831	circRNA_123	12646	+	CDS	ENSG00000198162.12	CDS	ENSG00000198162.12	exonic	ENSG00000198162.12	MAN1A2	chr1	protein_coding	mannosidase alpha class 1A member 2	chr1:117402186|117414831	human	hsa-MAN1A2_0002	chr1:117402186|117414831	chr1:117944808|117957453	hsa_circ_0000117	NM_006699|MAN1A2	hsa_circ_02600	hsa-circRNA471-33	HSA_CIRCpedia_27485
chr1_117402185_117420649_+	23.702	4.8	26.216	12.81	12.993	17.366	5.616	19.814	12.395	20.448	20.657	8.521	13.033	10.494	chr1	117402185	117420649	circRNA_124	18464	+	CDS	ENSG00000198162.12	CDS	ENSG00000198162.12	exonic	ENSG00000198162.12	MAN1A2	chr1	protein_coding	mannosidase alpha class 1A member 2	chr1:117402186|117420649	human	hsa-MAN1A2_0003	chr1:117402186|117420649	chr1:117944808|117963271	hsa_circ_0000118	NM_006699|MAN1A2	hsa_circ_02643	hsa-circRNA471-11	HSA_CIRCpedia_27486
chr1_117402185_117442325_+	22.385	8.4	15.73	11.529	14.174	5.344	5.616	14.53	4.958	16.614	6.886	7.304	10.427	14.429	chr1	117402185	117442325	circRNA_125	40140	+	CDS	ENSG00000198162.12	CDS	ENSG00000198162.12	exonic	ENSG00000198162.12	MAN1A2	chr1	protein_coding	mannosidase alpha class 1A member 2	chr1:117402186|117442325	human	hsa-MAN1A2_0008	chr1:117402186|117442325	chr1:117944808|117984947	hsa_circ_0000119	NM_006699|MAN1A2	hsa_circ_29618	hsa-circRNA471-26	HSA_CIRCpedia_27487
chr1_117460488_117502970_+	6.584	1.2	0	3.843	3.544	0	0	2.642	0	3.834	0	3.652	0	0	chr1	117460488	117502970	circRNA_126	42482	+	CDS	ENSG00000198162.12	CDS	ENSG00000198162.12	exonic	ENSG00000198162.12	MAN1A2	chr1	protein_coding	mannosidase alpha class 1A member 2	chr1:117460489|117502970	human	hsa-MAN1A2_0021	chr1:117460489|117502970	chr1:118003111|118045592	hsa_circ_0002059	NM_006699|MAN1A2	hsa_circ_05795	hsa-circRNA471-15	HSA_CIRCpedia_27497
chr1_117911993_117918736_-	0	0	3.932	0	9.45	0	0	9.246	0	5.112	1.148	3.652	5.213	0	chr1	117911993	117918736	circRNA_127	6743	-	CDS	ENSG00000196505.11	CDS	ENSG00000196505.11	exonic	ENSG00000196505.11	GDAP2	chr1	protein_coding	ganglioside induced differentiation associated protein 2	chr1:117911994|117918736	human	hsa-GDAP2_0018	chr1:117911994|117918736	chr1:118454616|118461358	hsa_circ_0006188	NM_017686|GDAP2	hsa_circ_20838	hsa-circRNA8672-4	HSA_CIRCpedia_27504
chr1_12275824_12278038_+	11.851	3.6	6.554	5.124	4.725	2.672	7.019	3.963	3.718	3.834	2.295	3.652	0	3.935	chr1	12275824	12278038	circRNA_130	2214	+	CDS	ENSG00000048707.15	CDS	ENSG00000048707.15	exonic	ENSG00000048707.15	VPS13D	chr1	protein_coding	vacuolar protein sorting 13 homolog D	chr1:12275825|12278038	human	hsa-VPS13D_0016	chr1:12275825|12278038	chr1:12335882|12338095	hsa_circ_0009964	NM_015378|VPS13D	hsa_circ_00238	hsa-circRNA72-112	HSA_CIRCpedia_27594
chr1_13730999_13749487_+	0	0	3.932	2.562	0	0	0	0	2.479	0	1.148	2.435	2.607	0	chr1	13730999	13749487	circRNA_139	18488	+	CDS	ENSG00000116731.22	CDS	ENSG00000116731.22	exonic	ENSG00000116731.22	PRDM2	chr1	protein_coding	PR/SET domain 2	chr1:13731000|13749487	human	hsa-PRDM2_0007	chr1:13731000|13749487	chr1:14057495|14075982	hsa_circ_0004861	NM_012231|PRDM2	hsa_circ_00332	hsa-circRNA74-7	HSA_CIRCpedia_27667
chr1_13778417_13782831_+	0	2.4	5.243	1.281	1.181	6.679	0	0	2.479	2.556	1.148	6.086	1.303	0	chr1	13778417	13782831	circRNA_140	4414	+	CDS	ENSG00000116731.22	CDS	ENSG00000116731.22	exonic	ENSG00000116731.22	PRDM2	chr1	protein_coding	PR/SET domain 2	chr1:13778418|13782831	human	hsa-PRDM2_0015	chr1:13778418|13782831	chr1:14104913|14109326	hsa_circ_0010029	NM_012231|PRDM2	hsa_circ_17781	hsa-circRNA74-1	HSA_CIRCpedia_27673
chr1_145839889_145842477_+	0	0	9.176	1.281	3.544	0	0	3.963	1.239	3.834	2.295	0	6.517	2.623	chr1	145839889	145842477	circRNA_141	2588	+	CDS	ENSG00000186141.9	three_prime_UTR	ENSG00000186141.9	exonic	ENSG00000186141.9	POLR3C	chr1	protein_coding	RNA polymerase III subunit C	chr1:145839890|145842477	human	hsa-POLR3C_0014	chr1:145839890|145842477	chr1:145592632|145595219	-	-	-	-	-
chr1_147252622_147259918_+	0	2.4	1.311	0	1.181	2.672	0	9.246	1.239	5.112	3.443	0	0	5.247	chr1	147252622	147259918	circRNA_143	7296	+	noncoding_exon	ENSG00000237188.5	noncoding_exon	ENSG00000237188.5	exonic	ENSG00000237188.5	RP11-337C18.10	chr1	lncRNA	--	chr1:147252623|147259918	human	hsa-CHD1L_0002	chr1:147252623|147259918	chr1:146724278|146731572	hsa_circ_0004220	NM_004284|CHD1L	hsa_circ_27799	hsa-circRNA482-49	HSA_CIRCpedia_27763
chr1_149655698_149669310_+	1.317	1.2	6.554	2.562	1.181	0	2.808	6.605	2.479	2.556	2.295	0	9.123	3.935	chr1	149655698	149669310	circRNA_145	13612	+	noncoding_exon	ENSG00000277147.6	noncoding_exon	ENSG00000277147.6	exonic	ENSG00000277147.6	LINC00869	chr1	transcribed_unprocessed_pseudogene	long intergenic non-protein coding RNA 869	chr1:149655699|149669310	human	hsa-LINC00869_0001	chr1:149655699|149669310	-	-	-	-	-	-
chr1_151024610_151025673_+	0	2.4	6.554	1.281	2.362	1.336	0	2.642	0	3.834	0	0	0	5.247	chr1	151024610	151025673	circRNA_146	1063	+	CDS	ENSG00000143363.17	CDS	ENSG00000143363.17	exonic	ENSG00000143363.17	PRUNE1	chr1	protein_coding	prune exopolyphosphatase 1	chr1:151024611|151025673	human	hsa-PRUNE1_0002	chr1:151024611|151025673	chr1:150997087|150998149	hsa_circ_0006760	NM_021222|PRUNE	hsa_circ_10160	hsa-circRNA502-3	HSA_CIRCpedia_27895
chr1_151024610_151027327_+	3.95	1.2	7.865	3.843	0	0	5.616	0	1.239	0	2.295	0	0	0	chr1	151024610	151027327	circRNA_147	2717	+	CDS	ENSG00000143363.17	CDS	ENSG00000143363.17	exonic	ENSG00000143363.17	PRUNE1	chr1	protein_coding	prune exopolyphosphatase 1	chr1:151024611|151027327	human	hsa-PRUNE1_0007	chr1:151024611|151027327	chr1:150997087|150999803	hsa_circ_0000126	NM_021222|PRUNE	hsa_circ_27070	hsa-circRNA502-6	HSA_CIRCpedia_27896
chr1_151315572_151316509_-	5.267	0	13.108	1.281	2.362	0	8.423	0	2.479	0	1.148	2.435	6.517	0	chr1	151315572	151316509	circRNA_148	937	-	CDS	ENSG00000143393.17	CDS	ENSG00000143393.17	exonic	ENSG00000143393.17	PI4KB	chr1	protein_coding	phosphatidylinositol 4-kinase beta	chr1:151315573|151316509	human	hsa-PI4KB_0002	chr1:151315573|151316509	chr1:151288049|151288985	hsa_circ_0006892	NM_001198773|PI4KB	hsa_circ_25288	hsa-circRNA8725-10	HSA_CIRCpedia_27959
chr1_151427822_151430841_-	2.634	2.4	0	5.124	0	0	0	0	0	5.112	0	3.652	0	0	chr1	151427822	151430841	circRNA_149	3019	-	CDS	ENSG00000143442.22	CDS	ENSG00000143442.22	exonic	ENSG00000143442.22	POGZ	chr1	protein_coding	pogo transposable element derived with ZNF domain	chr1:151427823|151430841	human	hsa-POGZ_0004	chr1:151427823|151430841	chr1:151400299|151403317	hsa_circ_0008704	NM_015100|POGZ	hsa_circ_18155	hsa-circRNA8729-17	HSA_CIRCpedia_27976
chr1_151427822_151442205_-	6.584	4.8	0	2.562	1.181	2.672	0	2.642	4.958	2.556	0	1.217	0	0	chr1	151427822	151442205	circRNA_150	14383	-	CDS	ENSG00000143442.22	five_prime_UTR	ENSG00000143442.22	exonic	ENSG00000143442.22	POGZ	chr1	protein_coding	pogo transposable element derived with ZNF domain	chr1:151427823|151442205	human	hsa-POGZ_0003	chr1:151427823|151442205	chr1:151400299|151414681	hsa_circ_0002520	NM_015100|POGZ	hsa_circ_11108	hsa-circRNA8729-4	HSA_CIRCpedia_27977
chr1_151638887_151668635_+	0	2.4	7.865	0	0	1.336	0	0	2.479	6.39	2.295	4.869	0	1.312	chr1	151638887	151668635	circRNA_151	29748	+	CDS	ENSG00000143376.14	CDS	ENSG00000143376.14	exonic	ENSG00000143376.14	SNX27	chr1	protein_coding	sorting nexin 27	chr1:151638888|151668635	human	hsa-SNX27_0001	chr1:151638888|151668635	chr1:151611364|151641111	hsa_circ_0000131	NM_030918|SNX27	hsa_circ_23848	hsa-circRNA514-9	HSA_CIRCpedia_27988
chr1_153665219_153668557_-	0	1.2	0	2.562	2.362	0	0	0	4.958	7.668	1.148	0	0	3.935	chr1	153665219	153668557	circRNA_152	3338	-	CDS	ENSG00000143621.17	CDS	ENSG00000143621.17	exonic	ENSG00000143621.17	ILF2	chr1	protein_coding	interleukin enhancer binding factor 2	chr1:153665220|153668557	human	hsa-ILF2_0001	chr1:153665220|153668557	chr1:153637696|153641033	hsa_circ_0000133	NM_004515|ILF2	hsa_circ_01195	hsa-circRNA8746-10	HSA_CIRCpedia_28017
chr1_155438326_155439068_-	11.851	13.199	41.946	15.372	15.356	13.359	8.423	17.172	24.79	11.502	4.59	47.474	5.213	11.805	chr1	155438326	155439068	circRNA_153	742	-	CDS	ENSG00000116539.14	CDS	ENSG00000116539.14	exonic	ENSG00000116539.14	ASH1L	chr1	protein_coding	ASH1 like histone lysine methyltransferase	chr1:155438327|155439068	human	hsa-ASH1L_0016	chr1:155438327|155439068	chr1:155408118|155408859	hsa_circ_0000137	NM_018489|ASH1L	hsa_circ_12304	hsa-circRNA8777-62	HSA_CIRCpedia_28184
chr1_155438326_155459898_-	10.534	6	20.973	10.248	5.906	12.023	4.212	10.567	13.634	2.556	6.886	20.694	9.123	7.87	chr1	155438326	155459898	circRNA_154	21572	-	CDS	ENSG00000116539.14	CDS	ENSG00000116539.14	exonic	ENSG00000116539.14	ASH1L	chr1	protein_coding	ASH1 like histone lysine methyltransferase	chr1:155438327|155459898	human	hsa-ASH1L_0028	chr1:155438327|155459898	chr1:155408118|155429689	hsa_circ_0003247	NM_018489|ASH1L	hsa_circ_04002	hsa-circRNA8777-18	HSA_CIRCpedia_28186
chr1_155675009_155679512_-	17.118	6	17.041	5.124	16.537	20.038	0	10.567	14.874	5.112	6.886	8.521	10.427	9.182	chr1	155675009	155679512	circRNA_155	4503	-	CDS	ENSG00000163374.20	CDS	ENSG00000163374.20	exonic	ENSG00000163374.20	YY1AP1	chr1	protein_coding	YY1 associated protein 1	chr1:155675010|155679512	human	hsa-YY1AP1_0002	chr1:155675010|155679512	chr1:155644801|155649303	hsa_circ_0003608	NM_139121|YY1AP1	hsa_circ_16014	hsa-circRNA8779-42	HSA_CIRCpedia_28204
chr1_155676547_155679512_-	10.534	2.4	27.527	11.529	8.268	16.031	14.039	6.605	18.592	10.224	16.066	8.521	14.337	0	chr1	155676547	155679512	circRNA_156	2965	-	CDS	ENSG00000163374.20	CDS	ENSG00000163374.20	exonic	ENSG00000163374.20	YY1AP1	chr1	protein_coding	YY1 associated protein 1	chr1:155676548|155679512	human	hsa-YY1AP1_0001	chr1:155676548|155679512	chr1:155646339|155649303	hsa_circ_0014606	NM_139121|YY1AP1	hsa_circ_11093	hsa-circRNA8779-59	HSA_CIRCpedia_28207
chr1_155853275_155853806_-	19.752	23.999	43.257	17.934	16.537	24.046	8.423	21.134	19.832	15.336	12.624	9.738	9.123	14.429	chr1	155853275	155853806	circRNA_157	531	-	CDS	ENSG00000116580.19	five_prime_UTR	ENSG00000116580.19	exonic	ENSG00000116580.19	GON4L	chr1	protein_coding	gon-4 like	chr1:155853276|155853806	human	hsa-GON4L_0069	chr1:155853276|155853806	chr1:155823067|155823597	hsa_circ_0000139	NM_001037533|GON4L	hsa_circ_09305	hsa-circRNA8780	HSA_CIRCpedia_28253
chr1_155926675_155927156_-	5.267	0	0	7.686	0	1.336	0	0	3.718	2.556	1.148	1.217	6.517	6.559	chr1	155926675	155927156	circRNA_158	481	-	CDS	ENSG00000132680.11	CDS	ENSG00000132680.11	exonic	ENSG00000132680.11	KHDC4	chr1	protein_coding	KH domain containing 4, pre-mRNA splicing factor	chr1:155926676|155927156	human	hsa-KIAA0907_0013	chr1:155926676|155927156	chr1:155896467|155896947	hsa_circ_0008339	NM_014949|KIAA0907	hsa_circ_16400	hsa-circRNA8782-3	HSA_CIRCpedia_28267
chr1_1561331_1564916_-	1.317	0	0	0	0	0	0	2.642	1.239	3.834	3.443	2.435	0	2.623	chr1	1561331	1564916	circRNA_159	3585	-	three_prime_UTR	ENSG00000160075.12	CDS	ENSG00000160075.12	exonic	ENSG00000160075.12	SSU72	chr1	protein_coding	SSU72 homolog, RNA polymerase II CTD phosphatase	chr1:1561332|1564916	human	hsa-SSU72_0003	chr1:1561332|1564916	chr1:1496712|1500296	hsa_circ_0110722	ENST00000359060.4|SSU72	-	-	-
chr1_15717892_15721388_+	13.168	1.2	2.622	10.248	7.087	8.015	1.404	11.888	7.437	2.556	11.476	15.825	11.73	6.559	chr1	15717892	15721388	circRNA_160	3496	+	CDS	ENSG00000116786.13	CDS	ENSG00000116786.13	exonic	ENSG00000116786.13	PLEKHM2	chr1	protein_coding	pleckstrin homology and RUN domain containing M2	chr1:15717893|15721388	human	hsa-PLEKHM2_0001	chr1:15717893|15721388	chr1:16044388|16047883	hsa_circ_0000021	NM_015164|PLEKHM2	hsa_circ_27839	hsa-circRNA81-30	HSA_CIRCpedia_28440
chr1_15937162_15938006_+	3.95	13.199	0	1.281	4.725	5.344	1.404	0	0	2.556	2.295	2.435	0	0	chr1	15937162	15938006	circRNA_162	844	+	CDS	ENSG00000065526.12	CDS	ENSG00000065526.12	exonic	ENSG00000065526.12	SPEN	chr1	protein_coding	spen family transcriptional repressor	chr1:15937163|15938006	human	hsa-SPEN_0015	chr1:15937163|15938006	chr1:16263658|16264501	hsa_circ_0010117	NM_015001|SPEN	hsa_circ_20648	hsa-circRNA85-2	HSA_CIRCpedia_28523
chr1_160323430_160332557_-	1.317	3.6	1.311	5.124	0	4.008	0	3.963	0	3.834	0	7.304	2.607	0	chr1	160323430	160332557	circRNA_163	9127	-	CDS	ENSG00000122218.16	CDS	ENSG00000122218.16	exonic	ENSG00000122218.16	COPA	chr1	protein_coding	COPI coat complex subunit alpha	chr1:160323431|160332557	human	hsa-COPA_0003	chr1:160323431|160332557	chr1:160293221|160302347	hsa_circ_0008661	NM_001098398|COPA	hsa_circ_21949	hsa-circRNA8810-64	HSA_CIRCpedia_28426
chr1_161846448_161863312_+	0	1.2	10.487	1.281	3.544	5.344	0	2.642	6.197	0	9.181	4.869	0	2.623	chr1	161846448	161863312	circRNA_166	16864	+	CDS	ENSG00000118217.7	CDS	ENSG00000118217.7	exonic	ENSG00000118217.7	ATF6	chr1	protein_coding	activating transcription factor 6	chr1:161846449|161863312	human	hsa-ATF6_0007	chr1:161846449|161863312	chr1:161816239|161833102	hsa_circ_0008857	NM_007348|ATF6	hsa_circ_25845	hsa-circRNA596-6	HSA_CIRCpedia_28494
chr1_16564806_16567351_-	5.267	1.2	10.487	3.843	0	2.672	8.423	1.321	1.239	2.556	0	2.435	1.303	0	chr1	16564806	16567351	circRNA_170	2545	-	CDS	ENSG00000219481.10	CDS	ENSG00000219481.10	exonic	ENSG00000219481.10	NBPF1	chr1	protein_coding	NBPF member 1	chr1:16564807|16567351	--	--	--	--	--	--	--	--	--
chr1_167966628_167975015_+	7.901	0	0	0	3.544	0	2.808	1.321	0	1.278	0	7.304	2.607	0	chr1	167966628	167975015	circRNA_172	8387	+	CDS	ENSG00000143164.15	CDS	ENSG00000143164.15	exonic	ENSG00000143164.15	DCAF6	chr1	protein_coding	DDB1 and CUL4 associated factor 6	chr1:167966629|167975015	human	hsa-DCAF6_0017	chr1:167966629|167975015	chr1:167935867|167944253	hsa_circ_0009109	NM_001198956|DCAF6	hsa_circ_13037	hsa-circRNA611-5	HSA_CIRCpedia_28588
chr1_168038370_168045227_+	2.634	0	5.243	0	3.544	1.336	4.212	5.284	0	0	0	0	0	3.935	chr1	168038370	168045227	circRNA_173	6857	+	CDS	ENSG00000143164.15	CDS	ENSG00000143164.15	exonic	ENSG00000143164.15	DCAF6	chr1	protein_coding	DDB1 and CUL4 associated factor 6	chr1:168038371|168045227	human	hsa-DCAF6_0005	chr1:168038371|168045227	chr1:168007609|168014465	hsa_circ_0000155	NM_001017977|DCAF6	hsa_circ_32611	hsa-circRNA611-20	HSA_CIRCpedia_28605
chr1_169978084_170031975_-	22.385	9.6	18.351	14.091	12.993	13.359	12.635	3.963	9.916	2.556	8.033	3.652	9.123	15.74	chr1	169978084	170031975	circRNA_175	53891	-	CDS	ENSG00000075945.13	CDS	ENSG00000075945.13	exonic	ENSG00000075945.13	KIFAP3	chr1	protein_coding	kinesin associated protein 3	chr1:169978085|170031975	human	hsa-KIFAP3_0001	chr1:169978085|170031975	chr1:169947226|170001116	hsa_circ_0111121	ENST00000367765.1|KIFAP3	-	hsa-circRNA8842-4	-
chr1_171568246_171575128_+	2.634	3.6	0	7.686	8.268	1.336	0	0	3.718	0	3.443	6.086	3.91	1.312	chr1	171568246	171575128	circRNA_178	6882	+	CDS	ENSG00000117523.17	CDS	ENSG00000117523.17	exonic	ENSG00000117523.17	PRRC2C	chr1	protein_coding	proline rich coiled-coil 2C	chr1:171568247|171575128	human	hsa-PRRC2C_0007	chr1:171568247|171575128	chr1:171537386|171544267	hsa_circ_0004412	NM_015172|PRRC2C	hsa_circ_25596	hsa-circRNA620-20	HSA_CIRCpedia_28716
chr1_172551511_172557794_+	9.217	2.4	13.108	8.967	4.725	13.359	5.616	6.605	0	3.834	3.443	6.086	6.517	10.494	chr1	172551511	172557794	circRNA_179	6283	+	CDS	ENSG00000094975.14	CDS	ENSG00000094975.14	exonic	ENSG00000094975.14	SUCO	chr1	protein_coding	SUN domain containing ossification factor	chr1:172551512|172557794	human	hsa-SUCO_0003	chr1:172551512|172557794	chr1:172520652|172526934	hsa_circ_0000160	NM_014283|C1orf9	hsa_circ_24811	hsa-circRNA623-11	HSA_CIRCpedia_28748
chr1_172551511_172579267_+	7.901	4.8	3.932	6.405	0	4.008	0	0	1.239	0	9.181	0	0	0	chr1	172551511	172579267	circRNA_180	27756	+	CDS	ENSG00000094975.14	CDS	ENSG00000094975.14	exonic	ENSG00000094975.14	SUCO	chr1	protein_coding	SUN domain containing ossification factor	chr1:172551512|172579267	human	hsa-SUCO_0001	chr1:172551512|172579267	chr1:172520652|172548407	hsa_circ_0015260	NM_014283|C1orf9	hsa_circ_12513	hsa-circRNA623-10	HSA_CIRCpedia_28750
chr1_172551511_172591071_+	5.267	9.6	5.243	5.124	22.443	4.008	0	3.963	0	3.834	4.59	2.435	7.82	5.247	chr1	172551511	172591071	circRNA_181	39560	+	CDS	ENSG00000094975.14	CDS	ENSG00000094975.14	exonic	ENSG00000094975.14	SUCO	chr1	protein_coding	SUN domain containing ossification factor	chr1:172551512|172591071	human	hsa-SUCO_0011	chr1:172551512|172591071	chr1:172520652|172560211	hsa_circ_0015261	NM_014283|C1orf9	hsa_circ_09449	hsa-circRNA623-3	HSA_CIRCpedia_28751
chr1_173992754_173993135_-	5.267	6	15.73	0	1.181	0	4.212	0	4.958	3.834	4.59	8.521	10.427	0	chr1	173992754	173993135	circRNA_186	381	-	CDS	ENSG00000135870.12	five_prime_UTR	ENSG00000135870.12	exonic	ENSG00000135870.12	RC3H1	chr1	protein_coding	ring finger and CCCH-type domains 1	chr1:173992755|173993135	human	hsa-RC3H1_0001	chr1:173992755|173993135	chr1:173961893|173962273	hsa_circ_0004927	NM_172071|RC3H1	-	hsa-circRNA8849-25	HSA_CIRCpedia_28838
chr1_176081151_176136547_-	5.267	1.2	10.487	2.562	3.544	1.336	7.019	3.963	0	3.834	0	0	0	1.312	chr1	176081151	176136547	circRNA_187	55396	-	CDS	ENSG00000143207.21	CDS	ENSG00000143207.21	exonic	ENSG00000143207.21	COP1	chr1	protein_coding	COP1 E3 ubiquitin ligase	chr1:176081152|176136547	human	hsa-RFWD2_0002	chr1:176081152|176136547	chr1:176050288|176105683	hsa_circ_0003572	NM_022457|RFWD2	hsa_circ_02107	hsa-circRNA8852-34	HSA_CIRCpedia_28894
chr1_179986168_180006567_+	2.634	0	5.243	0	0	2.672	0	2.642	0	0	4.59	6.086	1.303	0	chr1	179986168	180006567	circRNA_195	20399	+	five_prime_UTR	ENSG00000135837.16	CDS	ENSG00000135837.16	exonic	ENSG00000135837.16	CEP350	chr1	protein_coding	centrosomal protein 350	chr1:179986169|180006567	human	hsa-CEP350_0028	chr1:179986169|180006567	chr1:179955304|179975702	hsa_circ_0111364	ENST00000367607.3|CEP350	hsa_circ_28585	hsa-circRNA644-40	HSA_CIRCpedia_29041
chr1_1804418_1817875_-	5.267	0	0	0	2.362	6.679	2.808	0	0	2.556	1.148	6.086	1.303	1.312	chr1	1804418	1817875	circRNA_196	13457	-	CDS	ENSG00000078369.18	CDS	ENSG00000078369.18	exonic	ENSG00000078369.18	GNB1	chr1	protein_coding	G protein subunit beta 1	chr1:1804419|1817875	human	hsa-GNB1_0018	chr1:1804419|1817875	chr1:1735858|1749314	hsa_circ_0009353	NM_002074|GNB1	hsa_circ_16706	hsa-circRNA8255-10	HSA_CIRCpedia_28775
chr1_180984676_180993425_-	1.317	1.2	5.243	3.843	2.362	4.008	0	13.209	6.197	0	6.886	19.476	7.82	0	chr1	180984676	180993425	circRNA_197	8749	-	CDS	ENSG00000135823.14	CDS	ENSG00000135823.14	exonic	ENSG00000135823.14	STX6	chr1	protein_coding	syntaxin 6	chr1:180984677|180993425	human	hsa-STX6_0001	chr1:180984677|180993425	chr1:180953813|180962561	hsa_circ_0007905	NM_005819|STX6	hsa_circ_23135	hsa-circRNA8860-5	HSA_CIRCpedia_29090
chr1_180984676_181005463_-	3.95	0	11.797	2.562	0	0	0	2.642	3.718	2.556	6.886	4.869	2.607	2.623	chr1	180984676	181005463	circRNA_198	20787	-	CDS	ENSG00000135823.14	CDS	ENSG00000135823.14	exonic	ENSG00000135823.14	STX6	chr1	protein_coding	syntaxin 6	chr1:180984677|181005463	human	hsa-STX6_0002	chr1:180984677|181005463	chr1:180953813|180974599	hsa_circ_0006796	NM_005819|STX6	hsa_circ_27267	hsa-circRNA8860-13	HSA_CIRCpedia_29091
chr1_185214506_185231708_+	5.267	7.2	17.041	10.248	2.362	8.015	7.019	3.963	0	0	0	15.825	3.91	0	chr1	185214506	185231708	circRNA_203	17202	+	CDS	ENSG00000116668.13	CDS	ENSG00000116668.13	exonic	ENSG00000116668.13	SWT1	chr1	protein_coding	SWT1 RNA endoribonuclease homolog	chr1:185214507|185231708	human	hsa-SWT1_0003	chr1:185214507|185231708	chr1:185183639|185200840	hsa_circ_0004689	NM_017673|SWT1	hsa_circ_12284	hsa-circRNA662-14	HSA_CIRCpedia_29192
chr1_200043773_200120955_+	0	0	0	0	0	0	7.019	3.963	2.479	1.278	0	3.652	0	2.623	chr1	200043773	200120955	circRNA_216	77182	+	CDS	ENSG00000116833.14	CDS	ENSG00000116833.14	exonic	ENSG00000116833.14	NR5A2	chr1	protein_coding	nuclear receptor subfamily 5 group A member 2	chr1:200043774|200120955	human	hsa-NR5A2_0001	chr1:200043774|200120955	chr1:200012902|200090083	hsa_circ_0015814	NM_205860|NR5A2	-	hsa-circRNA679-1	HSA_CIRCpedia_29396
chr1_200760838_200815644_+	2.634	4.8	9.176	14.091	5.906	5.344	9.827	3.963	4.958	8.946	3.443	8.521	7.82	0	chr1	200760838	200815644	circRNA_217	54806	+	CDS	ENSG00000118200.14	CDS	ENSG00000118200.14	exonic	ENSG00000118200.14	CAMSAP2	chr1	protein_coding	calmodulin regulated spectrin associated protein family member 2	chr1:200760839|200815644	human	hsa-CAMSAP2_0008	chr1:200760839|200815644	chr1:200729967|200784772	hsa_circ_0015839	NM_203459|CAMSAP2	hsa_circ_00337	hsa-circRNA680-1	HSA_CIRCpedia_29428
chr1_200760838_200832845_+	1.317	1.2	9.176	0	2.362	0	0	0	2.479	1.278	0	0	2.607	6.559	chr1	200760838	200832845	circRNA_218	72007	+	CDS	ENSG00000118200.14	CDS	ENSG00000118200.14	exonic	ENSG00000118200.14	CAMSAP2	chr1	protein_coding	calmodulin regulated spectrin associated protein family member 2	chr1:200760839|200832845	human	hsa-CAMSAP2_0001	chr1:200760839|200832845	chr1:200729967|200801973	hsa_circ_0015840	NM_203459|CAMSAP2	hsa_circ_29365	hsa-circRNA680-17	HSA_CIRCpedia_29429
chr1_201852103_201858994_+	3.95	1.2	0	2.562	4.725	1.336	0	1.321	4.958	0	5.738	8.521	2.607	7.87	chr1	201852103	201858994	circRNA_219	6891	+	CDS	ENSG00000198700.10	CDS	ENSG00000198700.10	exonic	ENSG00000198700.10	IPO9	chr1	protein_coding	importin 9	chr1:201852104|201858994	human	hsa-IPO9_0005	chr1:201852104|201858994	chr1:201821232|201828122	hsa_circ_0111703	ENST00000361565.4|IPO9	hsa_circ_24794	hsa-circRNA686-34	HSA_CIRCpedia_29465
chr1_201857095_201858994_+	0	0	2.622	0	0	4.008	0	3.963	3.718	0	4.59	0	6.517	0	chr1	201857095	201858994	circRNA_220	1899	+	CDS	ENSG00000198700.10	CDS	ENSG00000198700.10	exonic	ENSG00000198700.10	IPO9	chr1	protein_coding	importin 9	chr1:201857096|201858994	human	hsa-IPO9_0014	chr1:201857096|201858994	chr1:201826224|201828122	hsa_circ_0111707	ENST00000361565.4|IPO9	hsa_circ_11024	hsa-circRNA686-56	HSA_CIRCpedia_29473
chr1_203707008_203708104_+	9.217	6	6.554	12.81	3.544	8.015	4.212	6.605	2.479	3.834	2.295	12.173	1.303	1.312	chr1	203707008	203708104	circRNA_221	1096	+	CDS	ENSG00000058668.15	CDS	ENSG00000058668.15	exonic	ENSG00000058668.15	ATP2B4	chr1	protein_coding	ATPase plasma membrane Ca2+ transporting 4	chr1:203707009|203708104	human	hsa-ATP2B4_0006	chr1:203707009|203708104	chr1:203676137|203677232	hsa_circ_0007167	NM_001001396|ATP2B4	hsa_circ_06293	hsa-circRNA698-7	HSA_CIRCpedia_29562
chr1_205616477_205623891_-	14.485	16.799	13.108	5.124	0	6.679	4.212	13.209	11.155	12.78	10.328	3.652	6.517	3.935	chr1	205616477	205623891	circRNA_222	7414	-	three_prime_UTR	ENSG00000158711.14	five_prime_UTR	ENSG00000158711.14	exonic	ENSG00000158711.14	ELK4	chr1	protein_coding	ETS transcription factor ELK4	chr1:205616478|205623891	human	hsa-ELK4_0002	chr1:205616478|205623891	chr1:205585606|205593019	hsa_circ_0000175	NM_021795|ELK4	hsa_circ_26738	hsa-circRNA8916-3	HSA_CIRCpedia_29657
chr1_206053020_206056463_+	10.534	1.2	0	2.562	0	0	0	0	2.479	0	6.886	3.652	0	0	chr1	206053020	206056463	circRNA_223	3443	+	noncoding_exon	ENSG00000285417.1	noncoding_exon	ENSG00000285417.1	exonic	ENSG00000285417.1	CH17-84K15.2	chr1	transcribed_unitary_pseudogene	--	chr1:206053021|206056463	human	hsa-C1orf186_0001	chr1:206053021|206056463	chr1:206284907|206288348	-	-	-	-	-
chr1_20749722_20773610_-	2.634	7.2	5.243	6.405	4.725	2.672	2.808	2.642	7.437	5.112	4.59	2.435	6.517	2.623	chr1	20749722	20773610	circRNA_224	23888	-	CDS	ENSG00000127483.19	CDS	ENSG00000127483.19	exonic	ENSG00000127483.19	HP1BP3	chr1	protein_coding	heterochromatin protein 1 binding protein 3	chr1:20749723|20773610	human	hsa-HP1BP3_0002	chr1:20749723|20773610	chr1:21076216|21100103	hsa_circ_0000023	NM_016287|HP1BP3	hsa_circ_15956	hsa-circRNA8345-7	HSA_CIRCpedia_29765
chr1_20757165_20773610_-	17.118	6	17.041	19.215	10.631	5.344	12.635	13.209	1.239	10.224	16.066	14.607	7.82	10.494	chr1	20757165	20773610	circRNA_225	16445	-	CDS	ENSG00000127483.19	CDS	ENSG00000127483.19	exonic	ENSG00000127483.19	HP1BP3	chr1	protein_coding	heterochromatin protein 1 binding protein 3	chr1:20757166|20773610	human	hsa-HP1BP3_0004	chr1:20757166|20773610	chr1:21083659|21100103	hsa_circ_0000024	NM_016287|HP1BP3	hsa_circ_02507	hsa-circRNA8345-11	HSA_CIRCpedia_29768
chr1_20757165_20776750_-	2.634	0	3.932	0	3.544	8.015	1.404	2.642	0	7.668	0	14.607	0	0	chr1	20757165	20776750	circRNA_226	19585	-	CDS	ENSG00000127483.19	CDS	ENSG00000127483.19	exonic	ENSG00000127483.19	HP1BP3	chr1	protein_coding	heterochromatin protein 1 binding protein 3	chr1:20757166|20776750	human	hsa-HP1BP3_0008	chr1:20757166|20776750	chr1:21083659|21103243	hsa_circ_0004493	NM_016287|HP1BP3	hsa_circ_06961	hsa-circRNA8345-14	HSA_CIRCpedia_29769
chr1_20765376_20773610_-	2.634	6	9.176	1.281	0	1.336	9.827	5.284	4.958	2.556	2.295	2.435	0	0	chr1	20765376	20773610	circRNA_227	8234	-	CDS	ENSG00000127483.19	CDS	ENSG00000127483.19	exonic	ENSG00000127483.19	HP1BP3	chr1	protein_coding	heterochromatin protein 1 binding protein 3	chr1:20765377|20773610	human	hsa-HP1BP3_0003	chr1:20765377|20773610	chr1:21091870|21100103	hsa_circ_0002238	NM_016287|HP1BP3	hsa_circ_17097	hsa-circRNA8345-25	HSA_CIRCpedia_29772
chr1_20770929_20773610_-	0	1.2	9.176	5.124	5.906	2.672	0	6.605	4.958	3.834	6.886	0	7.82	2.623	chr1	20770929	20773610	circRNA_228	2681	-	CDS	ENSG00000127483.19	CDS	ENSG00000127483.19	exonic	ENSG00000127483.19	HP1BP3	chr1	protein_coding	heterochromatin protein 1 binding protein 3	chr1:20770930|20773610	human	hsa-HP1BP3_0016	chr1:20770930|20773610	chr1:21097423|21100103	hsa_circ_0005782	NM_016287|HP1BP3	hsa_circ_31171	hsa-circRNA8345-13	HSA_CIRCpedia_29780
chr1_20840855_20865262_-	2.634	2.4	0	2.562	4.725	0	2.808	1.321	7.437	0	10.328	0	0	0	chr1	20840855	20865262	circRNA_229	24407	-	CDS	ENSG00000075151.23	CDS	ENSG00000075151.23	exonic	ENSG00000075151.23	EIF4G3	chr1	protein_coding	eukaryotic translation initiation factor 4 gamma 3	chr1:20840856|20865262	human	hsa-EIF4G3_0082	chr1:20840856|20865262	chr1:21167349|21191755	hsa_circ_0010458	NM_001198801|EIF4G3	-	hsa-circRNA8346-79	HSA_CIRCpedia_29812
chr1_213129526_213176492_+	1.317	0	7.865	2.562	3.544	0	0	3.963	0	0	0	4.869	0	0	chr1	213129526	213176492	circRNA_262	46966	+	CDS	ENSG00000136643.12	CDS	ENSG00000136643.12	exonic	ENSG00000136643.12	RPS6KC1	chr1	protein_coding	ribosomal protein S6 kinase C1	chr1:213129527|213176492	human	hsa-RPS6KC1_0007	chr1:213129527|213176492	chr1:213302870|213349835	hsa_circ_0007772	NM_012424|RPS6KC1	hsa_circ_17549	hsa-circRNA738-33	HSA_CIRCpedia_29953
chr1_219193081_219218712_+	18.435	1.2	17.041	8.967	4.725	0	7.019	10.567	2.479	0	3.443	0	1.303	2.623	chr1	219193081	219218712	circRNA_264	25631	+	CDS	ENSG00000143353.12	intergenic;	--	intergenic	ENSG00000143353.12	LYPLAL1	chr1	protein_coding	lysophospholipase like 1	chr1:219193082|219218712	human	hsa-RIMKLBP2_0001	chr1:219193082|219218712	chr1:219366424|219392054	hsa_circ_0004314	NM_138794|LYPLAL1	-	hsa-circRNA750-2	-
chr1_219193081_219241308_+	18.435	8.4	10.487	10.248	5.906	9.351	5.616	21.134	2.479	6.39	4.59	6.086	3.91	5.247	chr1	219193081	219241308	circRNA_265	48227	+	CDS	ENSG00000143353.12	intergenic;	--	intergenic	ENSG00000143353.12	LYPLAL1	chr1	protein_coding	lysophospholipase like 1	chr1:219193082|219241308	human	hsa-RP11-135J2_0001	chr1:219193082|219241308	chr1:219366424|219414650	hsa_circ_0004417	NM_138794|LYPLAL1	-	hsa-circRNA750-1	-
chr1_22078428_22086866_+	0	0	15.73	0	0	2.672	5.616	7.925	0	0	6.886	0	0	6.559	chr1	22078428	22086866	circRNA_269	8438	+	five_prime_UTR	ENSG00000070831.17	CDS	ENSG00000070831.17	exonic	ENSG00000070831.17	CDC42	chr1	protein_coding	cell division cycle 42	chr1:22078429|22086866	human	hsa-CDC42_0001	chr1:22078429|22086866	chr1:22404922|22413359	hsa_circ_0005576	NM_001039802|CDC42	hsa_circ_17469	hsa-circRNA109-9	HSA_CIRCpedia_30204
chr1_224952669_224974153_+	1.317	7.2	11.797	2.562	7.087	13.359	2.808	6.605	7.437	11.502	4.59	2.435	15.64	5.247	chr1	224952669	224974153	circRNA_271	21484	+	five_prime_UTR	ENSG00000185842.16	CDS	ENSG00000185842.16	exonic	ENSG00000185842.16	DNAH14	chr1	protein_coding	dynein axonemal heavy chain 14	chr1:224952670|224974153	human	hsa-DNAH14_0002	chr1:224952670|224974153	chr1:225140372|225161855	hsa_circ_0016600	NM_001373|DNAH14	hsa_circ_04127	hsa-circRNA770-67	HSA_CIRCpedia_30257
chr1_224952669_225007544_+	3.95	14.399	11.797	12.81	3.544	9.351	5.616	9.246	12.395	12.78	16.066	13.39	3.91	15.74	chr1	224952669	225007544	circRNA_272	54875	+	five_prime_UTR	ENSG00000185842.16	CDS	ENSG00000185842.16	exonic	ENSG00000185842.16	DNAH14	chr1	protein_coding	dynein axonemal heavy chain 14	chr1:224952670|225007544	human	hsa-DNAH14_0003	chr1:224952670|225007544	chr1:225140372|225195246	hsa_circ_0016601	NM_001373|DNAH14	hsa_circ_03189	hsa-circRNA770-52	HSA_CIRCpedia_30258
chr1_225002782_225043983_+	0	2.4	2.622	1.281	0	0	0	0	2.479	0	0	0	3.91	9.182	chr1	225002782	225043983	circRNA_273	41201	+	CDS	ENSG00000185842.16	CDS	ENSG00000185842.16	exonic	ENSG00000185842.16	DNAH14	chr1	protein_coding	dynein axonemal heavy chain 14	chr1:225002783|225043983	human	hsa-DNAH14_0022	chr1:225002783|225043983	chr1:225190485|225231685	hsa_circ_0112178	NM_001373|DNAH14	-	-	HSA_CIRCpedia_360267
chr1_225079206_225097239_+	0	2.4	0	0	2.362	0	2.808	0	2.479	0	0	4.869	0	3.935	chr1	225079206	225097239	circRNA_274	18033	+	CDS	ENSG00000185842.16	CDS	ENSG00000185842.16	exonic	ENSG00000185842.16	DNAH14	chr1	protein_coding	dynein axonemal heavy chain 14	chr1:225079207|225097239	human	hsa-DNAH14_0007	chr1:225079207|225097239	chr1:225266909|225284941	hsa_circ_0112187	NM_001373|DNAH14	-	hsa-circRNA770-11	HSA_CIRCpedia_30276
chr1_225185290_225207220_+	0	3.6	0	1.281	0	5.344	0	0	1.239	3.834	0	1.217	2.607	2.623	chr1	225185290	225207220	circRNA_275	21930	+	CDS	ENSG00000185842.16	CDS	ENSG00000185842.16	exonic	ENSG00000185842.16	DNAH14	chr1	protein_coding	dynein axonemal heavy chain 14	chr1:225185291|225207220	human	hsa-DNAH14_0005	chr1:225185291|225207220	chr1:225372993|225394922	hsa_circ_0112218	NM_001373|DNAH14	-	hsa-circRNA770-78	HSA_CIRCpedia_30292
chr1_227139575_227147559_-	0	0	3.932	2.562	0	0	0	3.963	0	0	0	2.435	2.607	0	chr1	227139575	227147559	circRNA_277	7984	-	CDS	ENSG00000143776.19	CDS	ENSG00000143776.19	exonic	ENSG00000143776.19	CDC42BPA	chr1	protein_coding	CDC42 binding protein kinase alpha	chr1:227139576|227147559	human	hsa-CDC42BPA_0135	chr1:227139576|227147559	chr1:227327277|227335260	hsa_circ_0003659	NM_003607|CDC42BPA	hsa_circ_26816	hsa-circRNA8973-49	HSA_CIRCpedia_30371
chr1_23030468_23050520_+	23.702	10.799	83.892	16.653	18.899	17.366	19.655	14.53	22.311	14.058	11.476	38.953	10.427	17.052	chr1	23030468	23050520	circRNA_283	20052	+	CDS	ENSG00000004487.17	CDS	ENSG00000004487.17	exonic	ENSG00000004487.17	KDM1A	chr1	protein_coding	lysine demethylase 1A	chr1:23030469|23050520	human	hsa-KDM1A_0031	chr1:23030469|23050520	chr1:23356962|23377013	hsa_circ_0009061	NM_001009999|KDM1A	hsa_circ_07818	hsa-circRNA115-42	HSA_CIRCpedia_30626
chr1_23030468_23059167_+	0	3.6	11.797	2.562	2.362	8.015	0	6.605	3.718	0	11.476	10.956	0	2.623	chr1	23030468	23059167	circRNA_284	28699	+	CDS	ENSG00000004487.17	CDS	ENSG00000004487.17	exonic	ENSG00000004487.17	KDM1A	chr1	protein_coding	lysine demethylase 1A	chr1:23030469|23059167	human	hsa-KDM1A_0013	chr1:23030469|23059167	chr1:23356962|23385660	hsa_circ_0007822	NM_001009999|KDM1A	hsa_circ_29872	hsa-circRNA115-2	HSA_CIRCpedia_30628
chr1_230663140_230675124_+	0	0	2.622	0	0	0	0	0	3.718	5.112	2.295	1.217	0	3.935	chr1	230663140	230675124	circRNA_285	11984	+	CDS	ENSG00000135775.14	CDS	ENSG00000135775.14	exonic	ENSG00000135775.14	COG2	chr1	protein_coding	component of oligomeric golgi complex 2	chr1:230663141|230675124	human	hsa-COG2_0003	chr1:230663141|230675124	chr1:230798887|230810870	hsa_circ_0016868	NM_007357|COG2	hsa_circ_22803	hsa-circRNA788-11	HSA_CIRCpedia_30488
chr1_231795241_231818517_+	9.217	3.6	7.865	0	0	4.008	5.616	6.605	7.437	0	0	0	1.303	0	chr1	231795241	231818517	circRNA_286	23276	+	three_prime_UTR	ENSG00000270106.6	three_prime_UTR	ENSG00000270106.6	exonic	ENSG00000270106.6	TSNAX-DISC1	chr1	protein_coding	TSNAX-DISC1 readthrough (NMD candidate)	chr1:231795242|231818517	human	hsa-DISC1_0001	chr1:231795242|231818517	chr1:231930988|231954263	hsa_circ_0007848	NM_001164537|DISC1	hsa_circ_17060	hsa-circRNA794-1	HSA_CIRCpedia_30528
chr1_233198938_233236980_-	0	6	0	0	0	5.344	0	0	0	8.946	4.59	0	7.82	6.559	chr1	233198938	233236980	circRNA_290	38042	-	CDS	ENSG00000135749.19	CDS	ENSG00000135749.19	exonic	ENSG00000135749.19	PCNX2	chr1	protein_coding	pecanex 2	chr1:233198939|233236980	human	hsa-PCNX2_0016	chr1:233198939|233236980	chr1:233334685|233372726	hsa_circ_0000198	NM_014801|PCNXL2	hsa_circ_19849	hsa-circRNA8991-75	HSA_CIRCpedia_30593
chr1_236168705_236183906_+	6.584	0	0	2.562	1.181	2.672	0	0	8.676	3.834	0	0	1.303	1.312	chr1	236168705	236183906	circRNA_291	15201	+	CDS	ENSG00000077585.14	CDS	ENSG00000077585.14	exonic	ENSG00000077585.14	GPR137B	chr1	protein_coding	G protein-coupled receptor 137B	chr1:236168706|236183906	human	hsa-GPR137B_0001	chr1:236168706|236183906	chr1:236332006|236347206	hsa_circ_0112551	NM_003272|GPR137B	hsa_circ_13681	hsa-circRNA804-4	HSA_CIRCpedia_30761
chr1_236806143_236816543_+	3.95	0	3.932	8.967	2.362	1.336	0	3.963	8.676	3.834	6.886	1.217	1.303	1.312	chr1	236806143	236816543	circRNA_292	10400	+	CDS	ENSG00000116984.15	CDS	ENSG00000116984.15	exonic	ENSG00000116984.15	MTR	chr1	protein_coding	5-methyltetrahydrofolate-homocysteine methyltransferase	chr1:236806144|236816543	human	hsa-MTR_0013	chr1:236806144|236816543	chr1:236969444|236979843	hsa_circ_0004039	NM_000254|MTR	hsa_circ_27373	hsa-circRNA808-57	HSA_CIRCpedia_30796
chr1_23814189_23820593_-	1.317	2.4	5.243	5.124	0	6.679	2.808	0	2.479	0	0	1.217	0	1.312	chr1	23814189	23820593	circRNA_293	6404	-	CDS	ENSG00000117305.15	CDS	ENSG00000117305.15	exonic	ENSG00000117305.15	HMGCL	chr1	protein_coding	3-hydroxy-3-methylglutaryl-CoA lyase	chr1:23814190|23820593	human	hsa-HMGCL_0002	chr1:23814190|23820593	chr1:24140680|24147083	hsa_circ_0003757	NM_000191|HMGCL	hsa_circ_05517	hsa-circRNA8363-1	HSA_CIRCpedia_30895
chr1_241566490_241592149_+	0	2.4	5.243	7.686	2.362	5.344	1.404	6.605	1.239	0	5.738	0	1.303	5.247	chr1	241566490	241592149	circRNA_295	25659	+	CDS	ENSG00000117009.12	CDS	ENSG00000117009.12	exonic	ENSG00000117009.12	KMO	chr1	protein_coding	kynurenine 3-monooxygenase	chr1:241566491|241592149	human	hsa-KMO_0003	chr1:241566491|241592149	chr1:241729791|241755451	-	-	-	-	-
chr1_243385904_243387774_+	0	0	0	3.843	2.362	0	4.212	2.642	0	2.556	3.443	0	0	0	chr1	243385904	243387774	circRNA_297	1870	+	intron	ENSG00000054282.16	intron	ENSG00000054282.16	intron-only	ENSG00000054282.16	SDCCAG8	chr1	protein_coding	SHH signaling and ciliogenesis regulator SDCCAG8	chr1:243385905|243387774	--	--	--	--	--	--	--	--	--
chr1_247155565_247159813_-	27.652	10.799	14.419	24.339	12.993	38.741	16.847	27.739	42.142	14.058	16.066	13.39	37.797	13.117	chr1	247155565	247159813	circRNA_302	4248	-	three_prime_UTR	ENSG00000196418.13	CDS	ENSG00000196418.13	exonic	ENSG00000196418.13	ZNF124	chr1	protein_coding	zinc finger protein 124	chr1:247155566|247159813	human	hsa-ZNF124_0001	chr1:247155566|247159813	chr1:247318868|247323115	hsa_circ_0002922	NM_003431|ZNF124	-	hsa-circRNA9019-6	-
chr1_247156405_247159813_-	61.889	83.996	180.892	79.421	82.684	129.58	92.657	191.531	137.583	48.564	121.646	64.516	76.896	103.625	chr1	247156405	247159813	circRNA_303	3408	-	three_prime_UTR	ENSG00000196418.13	CDS	ENSG00000196418.13	exonic	ENSG00000196418.13	ZNF124	chr1	protein_coding	zinc finger protein 124	chr1:247156406|247159813	human	hsa-ZNF124_0005	chr1:247156406|247159813	chr1:247319708|247323115	hsa_circ_0112879	ENST00000543802.2|ZNF124	-	hsa-circRNA9019-3	-
chr1_247156999_247159813_-	1.317	4.8	5.243	6.405	7.087	1.336	2.808	3.963	3.718	0	1.148	4.869	0	1.312	chr1	247156999	247159813	circRNA_304	2814	-	CDS	ENSG00000196418.13	CDS	ENSG00000196418.13	exonic	ENSG00000196418.13	ZNF124	chr1	protein_coding	zinc finger protein 124	chr1:247157000|247159813	human	hsa-ZNF124_0006	chr1:247157000|247159813	chr1:247320302|247323115	hsa_circ_0005667	NM_003431|ZNF124	hsa_circ_05274	hsa-circRNA9019-4	-
chr1_26729650_26732792_+	11.851	6	30.149	12.81	18.899	52.099	11.231	14.53	13.634	7.668	21.804	25.563	35.19	14.429	chr1	26729650	26732792	circRNA_311	3142	+	CDS	ENSG00000117713.20	CDS	ENSG00000117713.20	exonic	ENSG00000117713.20	ARID1A	chr1	protein_coding	AT-rich interaction domain 1A	chr1:26729651|26732792	human	hsa-ARID1A_0001	chr1:26729651|26732792	chr1:27056142|27059283	hsa_circ_0008494	NM_006015|ARID1A	hsa_circ_17116	hsa-circRNA148-6	HSA_CIRCpedia_31136
chr1_26942659_26943065_+	0	0	7.865	0	0	0	2.808	2.642	1.239	0	3.443	0	0	2.623	chr1	26942659	26943065	circRNA_315	406	+	CDS	ENSG00000090273.14	CDS	ENSG00000090273.14	exonic	ENSG00000090273.14	NUDC	chr1	protein_coding	nuclear distribution C, dynein complex regulator	chr1:26942660|26943065	human	hsa-NUDC_0004	chr1:26942660|26943065	chr1:27269151|27269556	hsa_circ_0005087	NM_006600|NUDC	hsa_circ_10313	hsa-circRNA151-7	HSA_CIRCpedia_31146
chr1_28459084_28466535_+	1.317	0	3.932	10.248	9.45	4.008	4.212	2.642	0	0	3.443	2.435	1.303	5.247	chr1	28459084	28466535	circRNA_321	7451	+	CDS	ENSG00000204138.13	CDS	ENSG00000204138.13	exonic	ENSG00000204138.13	PHACTR4	chr1	protein_coding	phosphatase and actin regulator 4	chr1:28459085|28466535	human	hsa-PHACTR4_0008	chr1:28459085|28466535	chr1:28785596|28793046	hsa_circ_0005406	NM_001048183|PHACTR4	hsa_circ_25856	hsa-circRNA166-19	-
chr1_28742402_28743986_+	5.267	4.8	2.622	10.248	9.45	4.008	8.423	6.605	4.958	12.78	11.476	4.869	10.427	5.247	chr1	28742402	28743986	circRNA_322	1584	+	CDS	ENSG00000198492.16	CDS	ENSG00000198492.16	exonic	ENSG00000198492.16	YTHDF2	chr1	protein_coding	YTH N6-methyladenosine RNA binding protein 2	chr1:28742403|28743986	human	hsa-YTHDF2_0001	chr1:28742403|28743986	chr1:29068915|29070498	hsa_circ_0000039	NM_001173128|YTHDF2	hsa_circ_03011	hsa-circRNA172-2	HSA_CIRCpedia_31251
chr1_29154695_29154910_-	5.267	0	5.243	0	2.362	0	8.423	0	2.479	0	0	2.435	2.607	0	chr1	29154695	29154910	circRNA_325	215	-	CDS	ENSG00000116350.17	CDS	ENSG00000116350.17	exonic	ENSG00000116350.17	SRSF4	chr1	protein_coding	serine and arginine rich splicing factor 4	chr1:29154696|29154910	human	hsa-SRSF4_0002	chr1:29154696|29154910	chr1:29481208|29481422	hsa_circ_0006602	NM_005626|SRSF4	hsa_circ_04689	hsa-circRNA8397-10	HSA_CIRCpedia_31277
chr1_30992389_31007102_-	5.267	1.2	6.554	5.124	0	0	0	0	4.958	2.556	0	2.435	0	2.623	chr1	30992389	31007102	circRNA_332	14713	-	CDS	ENSG00000134644.16	CDS	ENSG00000134644.16	exonic	ENSG00000134644.16	PUM1	chr1	protein_coding	pumilio RNA binding family member 1	chr1:30992390|31007102	human	hsa-PUM1_0022	chr1:30992390|31007102	chr1:31465237|31479949	hsa_circ_0000044	NM_014676|PUM1	hsa_circ_17547	hsa-circRNA8401-18	HSA_CIRCpedia_31330
chr1_31915894_31919658_-	21.069	15.599	32.77	16.653	15.356	4.008	12.635	7.925	14.874	12.78	10.328	8.521	2.607	5.247	chr1	31915894	31919658	circRNA_336	3764	-	intron	ENSG00000269967.1	intron	ENSG00000269967.1	intron-only	ENSG00000269967.1	RP11-84A19.4	chr1	lncRNA	--	chr1:31915895|31919658	human	hsa-PTP4A2_0001	chr1:31915895|31919658	chr1:32381496|32385259	hsa_circ_0007364	NM_080391|PTP4A2	hsa_circ_22452	hsa-circRNA8409-4	HSA_CIRCpedia_31375
chr1_32030297_32045390_+	0	2.4	0	2.562	0	4.008	9.827	1.321	0	2.556	3.443	0	1.303	3.935	chr1	32030297	32045390	circRNA_339	15093	+	CDS	ENSG00000121774.18	noncoding_exon	ENSG00000121774.18	exonic	ENSG00000121774.18	KHDRBS1	chr1	protein_coding	KH RNA binding domain containing, signal transduction associated 1	chr1:32030298|32045390	human	hsa-KHDRBS1_0004	chr1:32030298|32045390	chr1:32495899|32510991	hsa_circ_0004289	NM_006559|KHDRBS1	hsa_circ_01358	hsa-circRNA180-7	HSA_CIRCpedia_31380
chr1_32036909_32038619_+	1.317	6	2.622	3.843	0	4.008	0	1.321	0	0	3.443	6.086	0	0	chr1	32036909	32038619	circRNA_340	1710	+	CDS	ENSG00000121774.18	CDS	ENSG00000121774.18	exonic	ENSG00000121774.18	KHDRBS1	chr1	protein_coding	KH RNA binding domain containing, signal transduction associated 1	chr1:32036910|32038619	human	hsa-KHDRBS1_0007	chr1:32036910|32038619	chr1:32502511|32504220	hsa_circ_0007231	NM_006559|KHDRBS1	hsa_circ_23660	hsa-circRNA180-17	HSA_CIRCpedia_31384
chr1_32948221_32949774_-	2.634	8.4	0	3.843	3.544	4.008	0	3.963	4.958	1.278	5.738	1.217	2.607	0	chr1	32948221	32949774	circRNA_350	1553	-	CDS	ENSG00000116514.17	CDS	ENSG00000116514.17	exonic	ENSG00000116514.17	RNF19B	chr1	protein_coding	ring finger protein 19B	chr1:32948222|32949774	human	hsa-RNF19B_0001	chr1:32948222|32949774	chr1:33413823|33415375	hsa_circ_0000048	NM_153341|RNF19B	hsa_circ_31977	hsa-circRNA8423-1	HSA_CIRCpedia_31473
chr1_35358924_35361789_+	2.634	4.8	13.108	7.686	0	6.679	0	5.284	7.437	2.556	12.624	1.217	14.337	3.935	chr1	35358924	35361789	circRNA_379	2865	+	CDS	ENSG00000146463.12	CDS	ENSG00000146463.12	exonic	ENSG00000146463.12	ZMYM4	chr1	protein_coding	zinc finger MYM-type containing 4	chr1:35358925|35361789	human	hsa-ZMYM4_0001	chr1:35358925|35361789	chr1:35824526|35827390	hsa_circ_0011536	NM_005095|ZMYM4	hsa_circ_31531	hsa-circRNA199-12	HSA_CIRCpedia_31526
chr1_35381258_35389082_+	14.485	14.399	14.419	12.81	15.356	10.687	2.808	14.53	13.634	5.112	10.328	14.607	10.427	6.559	chr1	35381258	35389082	circRNA_380	7824	+	CDS	ENSG00000146463.12	CDS	ENSG00000146463.12	exonic	ENSG00000146463.12	ZMYM4	chr1	protein_coding	zinc finger MYM-type containing 4	chr1:35381259|35389082	human	hsa-ZMYM4_0002	chr1:35381259|35389082	chr1:35846860|35854683	hsa_circ_0000051	NM_005095|ZMYM4	hsa_circ_30294	hsa-circRNA199-49	HSA_CIRCpedia_31535
chr1_35381258_35390098_+	0	10.799	2.622	2.562	0	2.672	0	0	0	0	3.443	1.217	0	2.623	chr1	35381258	35390098	circRNA_381	8840	+	CDS	ENSG00000146463.12	CDS	ENSG00000146463.12	exonic	ENSG00000146463.12	ZMYM4	chr1	protein_coding	zinc finger MYM-type containing 4	chr1:35381259|35390098	human	hsa-ZMYM4_0020	chr1:35381259|35390098	chr1:35846860|35855699	hsa_circ_0011542	NM_005095|ZMYM4	hsa_circ_12083	hsa-circRNA199-34	HSA_CIRCpedia_31536
chr1_35413971_35415714_+	3.95	4.8	0	2.562	0	0	0	3.963	0	0	0	0	1.303	3.935	chr1	35413971	35415714	circRNA_382	1743	+	CDS	ENSG00000146463.12	CDS	ENSG00000146463.12	exonic	ENSG00000146463.12	ZMYM4	chr1	protein_coding	zinc finger MYM-type containing 4	chr1:35413972|35415714	human	hsa-ZMYM4_0012	chr1:35413972|35415714	chr1:35879573|35881315	hsa_circ_0004709	NM_005095|ZMYM4	hsa_circ_20238	hsa-circRNA199-16	HSA_CIRCpedia_31559
chr1_35474804_35479212_-	0	0	18.351	0	2.362	4.008	0	3.963	4.958	0	2.295	4.869	0	0	chr1	35474804	35479212	circRNA_383	4408	-	CDS	ENSG00000142687.18	CDS	ENSG00000142687.18	exonic	ENSG00000142687.18	KIAA0319L	chr1	protein_coding	KIAA0319 like	chr1:35474805|35479212	human	hsa-KIAA0319L_0003	chr1:35474805|35479212	chr1:35940406|35944813	hsa_circ_0011572	NM_024874|KIAA0319L	hsa_circ_12889	hsa-circRNA8430-18	HSA_CIRCpedia_31570
chr1_35831426_35835993_+	3.95	6	7.865	0	5.906	0	0	2.642	0	0	1.148	2.435	0	3.935	chr1	35831426	35835993	circRNA_384	4567	+	CDS	ENSG00000134698.11	CDS	ENSG00000134698.11	exonic	ENSG00000134698.11	AGO4	chr1	protein_coding	argonaute RISC component 4	chr1:35831427|35835993	human	hsa-AGO4_0004	chr1:35831427|35835993	chr1:36297028|36301594	hsa_circ_0113198	ENST00000373210.3|AGO4	hsa_circ_23049	hsa-circRNA202-21	HSA_CIRCpedia_31594
chr1_40189054_40202614_+	1.317	0	0	8.967	0	0	0	2.642	1.239	0	3.443	0	5.213	6.559	chr1	40189054	40202614	circRNA_397	13560	+	CDS	ENSG00000117000.9	CDS	ENSG00000117000.9	exonic	ENSG00000117000.9	RLF	chr1	protein_coding	RLF zinc finger	chr1:40189055|40202614	human	hsa-RLF_0002	chr1:40189055|40202614	chr1:40654727|40668286	hsa_circ_0006373	NM_012421|RLF	hsa_circ_12622	hsa-circRNA224-8	HSA_CIRCpedia_31811
chr1_40514514_40515918_+	0	1.2	0	5.124	0	2.672	4.212	13.209	6.197	0	2.295	1.217	6.517	0	chr1	40514514	40515918	circRNA_398	1404	+	five_prime_UTR	ENSG00000164002.12	three_prime_UTR	ENSG00000164002.12	exonic	ENSG00000164002.12	EXO5	chr1	protein_coding	exonuclease 5	chr1:40514515|40515918	human	hsa-EXO5_0001	chr1:40514515|40515918	chr1:40980187|40981590	hsa_circ_0113347	ENST00000372703.1|EXO5	-	hsa-circRNA228	-
chr1_41070594_41075451_-	7.901	2.4	7.865	1.281	0	0	0	2.642	1.239	0	0	0	3.91	0	chr1	41070594	41075451	circRNA_404	4857	-	CDS	ENSG00000010803.16	CDS	ENSG00000010803.16	exonic	ENSG00000010803.16	SCMH1	chr1	protein_coding	Scm polycomb group protein homolog 1	chr1:41070595|41075451	human	hsa-SCMH1_0001	chr1:41070595|41075451	chr1:41536267|41541123	hsa_circ_0000061	NM_001172220|SCMH1	hsa_circ_12377	hsa-circRNA8462-8	HSA_CIRCpedia_31875
chr1_41113282_41143112_-	3.95	0	3.932	0	8.268	2.672	0	7.925	8.676	0	3.443	0	3.91	0	chr1	41113282	41143112	circRNA_405	29830	-	CDS	ENSG00000010803.16	CDS	ENSG00000010803.16	exonic	ENSG00000010803.16	SCMH1	chr1	protein_coding	Scm polycomb group protein homolog 1	chr1:41113283|41143112	human	hsa-SCMH1_0007	chr1:41113283|41143112	chr1:41578955|41608784	hsa_circ_0000063	NM_001172219|SCMH1	hsa_circ_05842	hsa-circRNA8462-41	HSA_CIRCpedia_31882
chr1_42227882_42311110_-	5.267	0	11.797	0	2.362	0	0	0	2.479	0	1.148	1.217	0	3.935	chr1	42227882	42311110	circRNA_410	83228	-	CDS	ENSG00000198815.9	five_prime_UTR	ENSG00000198815.9	exonic	ENSG00000198815.9	FOXJ3	chr1	protein_coding	forkhead box J3	chr1:42227883|42311110	human	hsa-FOXJ3_0003	chr1:42227883|42311110	chr1:42693554|42776781	hsa_circ_0011958	NM_001198851|FOXJ3	hsa_circ_16824	hsa-circRNA8467-12	HSA_CIRCpedia_31909
chr1_42265114_42278672_-	9.217	0	6.554	6.405	4.725	8.015	1.404	0	6.197	8.946	9.181	8.521	0	6.559	chr1	42265114	42278672	circRNA_411	13558	-	CDS	ENSG00000198815.9	CDS	ENSG00000198815.9	exonic	ENSG00000198815.9	FOXJ3	chr1	protein_coding	forkhead box J3	chr1:42265115|42278672	human	hsa-FOXJ3_0001	chr1:42265115|42278672	chr1:42730786|42744343	hsa_circ_0006848	NM_001198851|FOXJ3	hsa_circ_03825	hsa-circRNA8467-22	HSA_CIRCpedia_31911
chr1_42265114_42278784_-	0	2.4	15.73	3.843	7.087	4.008	0	2.642	0	0	12.624	6.086	0	0	chr1	42265114	42278784	circRNA_412	13670	-	CDS	ENSG00000198815.9	intron	ENSG00000198815.9	exon-intron	ENSG00000198815.9	FOXJ3	chr1	protein_coding	forkhead box J3	chr1:42265115|42278784	human	hsa-FOXJ3_0021	chr1:42265115|42278784	chr1:42730786|42744455	hsa_circ_0113379	ENST00000372572.1|FOXJ3	-	-	-
chr1_44308309_44339322_-	1.317	0	3.932	5.124	0	0	2.808	0	2.479	3.834	9.181	2.435	2.607	1.312	chr1	44308309	44339322	circRNA_426	31013	-	CDS	ENSG00000117419.16	CDS	ENSG00000117419.16	exonic	ENSG00000117419.16	ERI3	chr1	protein_coding	ERI1 exoribonuclease family member 3	chr1:44308310|44339322	human	hsa-ERI3_0010	chr1:44308310|44339322	chr1:44773982|44804994	hsa_circ_0007693	NM_024066|ERI3	hsa_circ_00558	hsa-circRNA8477-12	HSA_CIRCpedia_32022
chr1_46055794_46080750_-	0	0	0	5.124	7.087	4.008	0	5.284	6.197	11.502	9.181	7.304	0	20.987	chr1	46055794	46080750	circRNA_434	24956	-	CDS	ENSG00000117461.15	CDS	ENSG00000117461.15	exonic	ENSG00000117461.15	PIK3R3	chr1	protein_coding	phosphoinositide-3-kinase regulatory subunit 3	chr1:46055795|46080750	human	hsa-PIK3R3_0003	chr1:46055795|46080750	chr1:46521467|46546422	hsa_circ_0012300	NM_003629|PIK3R3	hsa_circ_21462	hsa-circRNA8492-5	HSA_CIRCpedia_32125
chr1_47280240_47282459_-	0	0	2.622	1.281	7.087	1.336	0	3.963	1.239	1.278	0	6.086	5.213	2.623	chr1	47280240	47282459	circRNA_441	2219	-	CDS	ENSG00000123473.17	CDS	ENSG00000123473.17	exonic	ENSG00000123473.17	STIL	chr1	protein_coding	STIL centriolar assembly protein	chr1:47280241|47282459	human	hsa-STIL_0005	chr1:47280241|47282459	chr1:47745913|47748131	hsa_circ_0000069	NM_003035|STIL	hsa_circ_08716	hsa-circRNA8500-2	HSA_CIRCpedia_32180
chr1_48355669_48359770_-	0	2.4	7.865	0	0	0	2.808	3.963	2.479	2.556	0	6.086	0	0	chr1	48355669	48359770	circRNA_449	4101	-	CDS	ENSG00000132122.12	CDS	ENSG00000132122.12	exonic	ENSG00000132122.12	SPATA6	chr1	protein_coding	spermatogenesis associated 6	chr1:48355670|48359770	human	hsa-SPATA6_0001	chr1:48355670|48359770	chr1:48821342|48825442	hsa_circ_0008202	NM_019073|SPATA6	hsa_circ_27756	hsa-circRNA8502-7	HSA_CIRCpedia_32210
chr1_51402434_51408332_-	13.168	9.6	26.216	10.248	2.362	4.008	1.404	0	9.916	2.556	8.033	14.607	0	0	chr1	51402434	51408332	circRNA_466	5898	-	CDS	ENSG00000085832.17	CDS	ENSG00000085832.17	exonic	ENSG00000085832.17	EPS15	chr1	protein_coding	epidermal growth factor receptor pathway substrate 15	chr1:51402435|51408332	human	hsa-EPS15_0014	chr1:51402435|51408332	chr1:51868107|51874004	hsa_circ_0005567	NM_001981|EPS15	hsa_circ_31574	hsa-circRNA8505-49	HSA_CIRCpedia_32260
chr1_51405904_51408332_-	0	0	3.932	2.562	8.268	0	0	0	0	0	0	3.652	2.607	0	chr1	51405904	51408332	circRNA_467	2428	-	CDS	ENSG00000085832.17	CDS	ENSG00000085832.17	exonic	ENSG00000085832.17	EPS15	chr1	protein_coding	epidermal growth factor receptor pathway substrate 15	chr1:51405905|51408332	human	hsa-EPS15_0033	chr1:51405905|51408332	chr1:51871577|51874004	hsa_circ_0004877	NM_001981|EPS15	hsa_circ_28298	hsa-circRNA8505-41	HSA_CIRCpedia_32267
chr1_51823663_51834170_-	0	1.2	5.243	0	0	2.672	0	1.321	0	1.278	2.295	2.435	2.607	0	chr1	51823663	51834170	circRNA_468	10507	-	CDS	ENSG00000078618.22	CDS	ENSG00000078618.22	exonic	ENSG00000078618.22	NRDC	chr1	protein_coding	nardilysin convertase	chr1:51823664|51834170	human	hsa-NRDC_0004	chr1:51823664|51834170	chr1:52289336|52299842	hsa_circ_0007430	NM_002525|NRD1	hsa_circ_17483	hsa-circRNA8506-37	HSA_CIRCpedia_32316
chr1_51827795_51834170_-	5.267	1.2	7.865	0	0	2.672	0	0	2.479	5.112	4.59	0	0	0	chr1	51827795	51834170	circRNA_469	6375	-	CDS	ENSG00000078618.22	CDS	ENSG00000078618.22	exonic	ENSG00000078618.22	NRDC	chr1	protein_coding	nardilysin convertase	chr1:51827796|51834170	human	hsa-NRDC_0052	chr1:51827796|51834170	chr1:52293468|52299842	hsa_circ_0009076	NM_002525|NRD1	hsa_circ_29160	hsa-circRNA8506-18	HSA_CIRCpedia_32317
chr1_52490731_52509712_-	5.267	0	2.622	0	0	0	2.808	5.284	2.479	0	6.886	2.435	9.123	1.312	chr1	52490731	52509712	circRNA_474	18981	-	CDS	ENSG00000134744.14	CDS	ENSG00000134744.14	exonic	ENSG00000134744.14	TUT4	chr1	protein_coding	terminal uridylyl transferase 4	chr1:52490732|52509712	human	hsa-ZCCHC11_0017	chr1:52490732|52509712	chr1:52956404|52975384	hsa_circ_0113599	ENST00000371544.3|ZCCHC11	hsa_circ_27348	hsa-circRNA8512-34	HSA_CIRCpedia_32360
chr1_52493610_52509712_-	35.553	21.599	66.852	23.058	21.262	36.069	16.847	2.642	38.424	10.224	25.247	52.343	20.853	5.247	chr1	52493610	52509712	circRNA_475	16102	-	CDS	ENSG00000134744.14	CDS	ENSG00000134744.14	exonic	ENSG00000134744.14	TUT4	chr1	protein_coding	terminal uridylyl transferase 4	chr1:52493611|52509712	human	hsa-ZCCHC11_0001	chr1:52493611|52509712	chr1:52959283|52975384	hsa_circ_0003632	NM_001009881|ZCCHC11	hsa_circ_23494	hsa-circRNA8512-22	HSA_CIRCpedia_32362
chr1_52509595_52526373_-	5.267	0	0	0	1.181	0	0	7.925	3.718	2.556	0	2.435	0	6.559	chr1	52509595	52526373	circRNA_476	16778	-	CDS	ENSG00000134744.14	five_prime_UTR	ENSG00000134744.14	exonic	ENSG00000134744.14	TUT4	chr1	protein_coding	terminal uridylyl transferase 4	chr1:52509596|52526373	human	hsa-ZCCHC11_0008	chr1:52509596|52526373	chr1:52975268|52992045	hsa_circ_0113605	ENST00000371544.3|ZCCHC11	hsa_circ_30878	hsa-circRNA8512-4	HSA_CIRCpedia_69090
chr1_52515890_52526373_-	6.584	9.6	11.797	10.248	3.544	8.015	12.635	19.814	0	2.556	2.295	6.086	11.73	1.312	chr1	52515890	52526373	circRNA_477	10483	-	CDS	ENSG00000134744.14	five_prime_UTR	ENSG00000134744.14	exonic	ENSG00000134744.14	TUT4	chr1	protein_coding	terminal uridylyl transferase 4	chr1:52515891|52526373	human	hsa-ZCCHC11_0007	chr1:52515891|52526373	chr1:52981563|52992045	hsa_circ_0012553	NM_001009881|ZCCHC11	hsa_circ_08299	hsa-circRNA8512-2	HSA_CIRCpedia_32363
chr1_58506059_58536741_-	2.634	0	11.797	3.843	0	5.344	12.635	0	2.479	2.556	2.295	1.217	3.91	7.87	chr1	58506059	58536741	circRNA_530	30682	-	noncoding_exon	ENSG00000173406.16	intron	ENSG00000173406.16	exon-intron	ENSG00000173406.16	DAB1	chr1	protein_coding	DAB adaptor protein 1	chr1:58506060|58536741	human	hsa-OMA1_0004	chr1:58506060|58536741	chr1:58971732|59002413	hsa_circ_0000072	NM_145243|OMA1	hsa_circ_07816	hsa-circRNA8531-6	HSA_CIRCpedia_32523
chr1_58506059_58539310_-	10.534	10.799	17.041	10.248	18.899	34.733	19.655	7.925	3.718	7.668	6.886	14.607	10.427	2.623	chr1	58506059	58539310	circRNA_531	33251	-	noncoding_exon	ENSG00000173406.16	intron	ENSG00000173406.16	exon-intron	ENSG00000173406.16	DAB1	chr1	protein_coding	DAB adaptor protein 1	chr1:58506060|58539310	human	hsa-OMA1_0005	chr1:58506060|58539310	chr1:58971732|59004982	hsa_circ_0002316	NM_145243|OMA1	hsa_circ_19168	hsa-circRNA8531-1	HSA_CIRCpedia_116908
chr1_59321535_59346398_+	13.168	0	3.932	2.562	0	1.336	14.039	3.963	1.239	8.946	4.59	0	9.123	2.623	chr1	59321535	59346398	circRNA_541	24863	+	five_prime_UTR	ENSG00000172456.18	CDS	ENSG00000172456.18	exonic	ENSG00000172456.18	FGGY	chr1	protein_coding	FGGY carbohydrate kinase domain containing	chr1:59321536|59346398	human	hsa-FGGY_0011	chr1:59321536|59346398	chr1:59787208|59812070	hsa_circ_0000075	NM_018291|FGGY	hsa_circ_00027	hsa-circRNA314-5	HSA_CIRCpedia_32553
chr1_59321535_59378837_+	7.901	2.4	9.176	0	3.544	0	2.808	0	4.958	0	1.148	8.521	2.607	0	chr1	59321535	59378837	circRNA_542	57302	+	five_prime_UTR	ENSG00000172456.18	CDS	ENSG00000172456.18	exonic	ENSG00000172456.18	FGGY	chr1	protein_coding	FGGY carbohydrate kinase domain containing	chr1:59321536|59378837	human	hsa-FGGY_0006	chr1:59321536|59378837	chr1:59787208|59844509	hsa_circ_0005354	NM_001113411|FGGY	hsa_circ_18000	hsa-circRNA314-2	HSA_CIRCpedia_32554
chr1_59339957_59378837_+	3.95	0	22.284	11.529	10.631	1.336	0	0	7.437	0	8.033	2.435	2.607	0	chr1	59339957	59378837	circRNA_543	38880	+	CDS	ENSG00000172456.18	CDS	ENSG00000172456.18	exonic	ENSG00000172456.18	FGGY	chr1	protein_coding	FGGY carbohydrate kinase domain containing	chr1:59339958|59378837	human	hsa-FGGY_0001	chr1:59339958|59378837	chr1:59805630|59844509	hsa_circ_0006633	NM_001113411|FGGY	hsa_circ_28495	hsa-circRNA314-7	HSA_CIRCpedia_32560
chr1_64629354_64641969_+	0	0	0	2.562	0	1.336	4.212	3.963	2.479	2.556	3.443	0	1.303	3.935	chr1	64629354	64641969	circRNA_566	12615	+	CDS	ENSG00000158966.16	CDS	ENSG00000158966.16	exonic	ENSG00000158966.16	CACHD1	chr1	protein_coding	cache domain containing 1	chr1:64629355|64641969	human	hsa-CACHD1_0007	chr1:64629355|64641969	chr1:65095038|65107652	hsa_circ_0113889	ENST00000371073.2|CACHD1	hsa_circ_06084	hsa-circRNA329-7	HSA_CIRCpedia_32726
chr1_66891153_66905375_-	31.603	40.798	83.892	47.397	34.255	36.069	29.482	59.441	22.311	20.448	25.247	64.516	44.313	49.845	chr1	66891153	66905375	circRNA_581	14222	-	CDS	ENSG00000152763.17	CDS	ENSG00000152763.17	exonic	ENSG00000152763.17	DNAI4	chr1	protein_coding	dynein axonemal intermediate chain 4	chr1:66891154|66905375	human	hsa-WDR78_0005	chr1:66891154|66905375	chr1:67356837|67371058	hsa_circ_0006677	NM_024763|WDR78	hsa_circ_09736	hsa-circRNA8543-6	HSA_CIRCpedia_32817
chr1_66946149_66959743_+	1.317	0	0	0	0	0	4.212	2.642	2.479	0	4.59	0	5.213	2.623	chr1	66946149	66959743	circRNA_583	13594	+	CDS	ENSG00000198160.15	CDS	ENSG00000198160.15	exonic	ENSG00000198160.15	MIER1	chr1	protein_coding	MIER1 transcriptional regulator	chr1:66946150|66959743	human	hsa-MIER1_0006	chr1:66946150|66959743	chr1:67411833|67425426	hsa_circ_0113950	NM_001146110|MIER1	-	hsa-circRNA337-9	HSA_CIRCpedia_69115
chr1_70292387_70315566_-	2.634	0	0	0	0	6.679	0	1.321	4.958	1.278	4.59	6.086	0	0	chr1	70292387	70315566	circRNA_589	23179	-	CDS	ENSG00000118454.13	CDS	ENSG00000118454.13	exonic	ENSG00000118454.13	ANKRD13C	chr1	protein_coding	ankyrin repeat domain 13C	chr1:70292388|70315566	human	hsa-ANKRD13C_0027	chr1:70292388|70315566	chr1:70758071|70781249	hsa_circ_0000085	NM_030816|ANKRD13C	hsa_circ_14437	hsa-circRNA8556-20	HSA_CIRCpedia_32867
chr1_75732643_75750546_+	0	6	0	1.281	2.362	0	0	2.642	0	1.278	2.295	0	2.607	3.935	chr1	75732643	75750546	circRNA_625	17903	+	CDS	ENSG00000117054.15	CDS	ENSG00000117054.15	exonic	ENSG00000117054.15	ACADM	chr1	protein_coding	acyl-CoA dehydrogenase medium chain	chr1:75732644|75750546	human	hsa-ACADM_0002	chr1:75732644|75750546	chr1:76198329|76216231	hsa_circ_0114116	ENST00000370834.5|ACADM	hsa_circ_06694	hsa-circRNA351-3	HSA_CIRCpedia_32889
chr1_77631834_77641655_-	3.95	3.6	13.108	8.967	12.993	4.008	0	0	1.239	0	0	0	7.82	0	chr1	77631834	77641655	circRNA_641	9821	-	intron	ENSG00000036549.13	five_prime_UTR	ENSG00000036549.13	exon-intron	ENSG00000036549.13	ZZZ3	chr1	protein_coding	zinc finger ZZ-type containing 3	chr1:77631835|77641655	human	hsa-ZZZ3_0002	chr1:77631835|77641655	chr1:78097520|78107340	hsa_circ_0012986	NM_015534|ZZZ3	-	hsa-circRNA8567-5	HSA_CIRCpedia_181378
chr1_77631849_77641655_-	13.168	6	13.108	8.967	1.181	8.015	16.847	15.851	7.437	12.78	17.214	19.476	10.427	17.052	chr1	77631849	77641655	circRNA_642	9806	-	CDS	ENSG00000036549.13	five_prime_UTR	ENSG00000036549.13	exonic	ENSG00000036549.13	ZZZ3	chr1	protein_coding	zinc finger ZZ-type containing 3	chr1:77631850|77641655	human	hsa-ZZZ3_0001	chr1:77631850|77641655	chr1:78097535|78107340	hsa_circ_0114166	ENST00000370801.3|ZZZ3	hsa_circ_12305	hsa-circRNA8567-14	HSA_CIRCpedia_32922
chr1_77633114_77641655_-	3.95	2.4	6.554	1.281	0	0	0	0	3.718	0	0	0	0	7.87	chr1	77633114	77641655	circRNA_643	8541	-	CDS	ENSG00000036549.13	five_prime_UTR	ENSG00000036549.13	exonic	ENSG00000036549.13	ZZZ3	chr1	protein_coding	zinc finger ZZ-type containing 3	chr1:77633115|77641655	human	hsa-ZZZ3_0005	chr1:77633115|77641655	chr1:78098800|78107340	hsa_circ_0006395	NM_015534|ZZZ3	hsa_circ_09318	hsa-circRNA8567-2	-
chr1_77717866_77725762_-	6.584	0	11.797	2.562	1.181	8.015	0	7.925	1.239	7.668	2.295	9.738	5.213	2.623	chr1	77717866	77725762	circRNA_644	7896	-	CDS	ENSG00000077254.14	CDS	ENSG00000077254.14	exonic	ENSG00000077254.14	USP33	chr1	protein_coding	ubiquitin specific peptidase 33	chr1:77717867|77725762	human	hsa-USP33_0017	chr1:77717867|77725762	chr1:78183552|78191447	hsa_circ_0000087	NM_201624|USP33	hsa_circ_03871	hsa-circRNA8568-35	HSA_CIRCpedia_32934
chr1_77801330_77815231_+	7.901	2.4	11.797	6.405	4.725	0	0	5.284	4.958	0	2.295	2.435	0	0	chr1	77801330	77815231	circRNA_646	13901	+	CDS	ENSG00000180488.15	CDS	ENSG00000180488.15	exonic	ENSG00000180488.15	MIGA1	chr1	protein_coding	mitoguardin 1	chr1:77801331|77815231	human	hsa-FAM73A_0002	chr1:77801331|77815231	chr1:78267016|78280916	hsa_circ_0002570	NM_198549|FAM73A	hsa_circ_12982	hsa-circRNA357-4	HSA_CIRCpedia_32948
chr1_805798_810170_-	3.95	0	13.108	2.562	0	1.336	0	1.321	2.479	0	3.443	2.435	0	3.935	chr1	805798	810170	circRNA_651	4372	-	intron	ENSG00000230021.10	intron	ENSG00000230021.10	intron-only	ENSG00000230021.10	RP11-206L10.17	chr1	transcribed_processed_pseudogene	--	chr1:805799|810170	human	hsa-RP11-206L10_0001	chr1:805799|810170	chr1:741179|745550	hsa_circ_0002333	TCONS_l2_00000968|TCONS_l2_00000968	-	hsa-circRNA8236	-
chr1_81909145_81909963_+	2.634	0	5.243	0	0	0	0	0	2.479	3.834	2.295	0	0	0	chr1	81909145	81909963	circRNA_658	818	+	intron	ENSG00000117114.20	intron	ENSG00000117114.20	intron-only	ENSG00000117114.20	ADGRL2	chr1	protein_coding	adhesion G protein-coupled receptor L2	chr1:81909146|81909963	human	-	chr1:81909146|81909963	chr1:82374829-82375647	hsa_circ_0114242	ENST00000370728.1|LPHN2	-	-	-
chr1_84865384_84866138_-	5.267	0	27.527	10.248	15.356	14.695	28.078	14.53	21.071	37.062	21.804	17.042	36.493	31.481	chr1	84865384	84866138	circRNA_680	754	-	CDS	ENSG00000171517.6	five_prime_UTR	ENSG00000171517.6	exonic	ENSG00000171517.6	LPAR3	chr1	protein_coding	lysophosphatidic acid receptor 3	chr1:84865385|84866138	human	hsa-LPAR3_0001	chr1:84865385|84866138	chr1:85331068|85331821	hsa_circ_0004390	NM_012152|LPAR3	hsa_circ_27240	hsa-circRNA8576-2	HSA_CIRCpedia_33016
chr1_8495062_8541318_-	7.901	1.2	2.622	0	1.181	5.344	0	3.963	2.479	0	4.59	0	0	0	chr1	8495062	8541318	circRNA_682	46256	-	CDS	ENSG00000142599.19	CDS	ENSG00000142599.19	exonic	ENSG00000142599.19	RERE	chr1	protein_coding	arginine-glutamic acid dipeptide repeats	chr1:8495063|8541318	human	hsa-RERE_0011	chr1:8495063|8541318	chr1:8555123|8601377	hsa_circ_0009581	NM_012102|RERE	hsa_circ_13474	hsa-circRNA8283-37	HSA_CIRCpedia_33022
chr1_8495062_8557523_-	7.901	3.6	13.108	5.124	0	6.679	0	5.284	9.916	0	0	4.869	1.303	11.805	chr1	8495062	8557523	circRNA_683	62461	-	CDS	ENSG00000142599.19	CDS	ENSG00000142599.19	exonic	ENSG00000142599.19	RERE	chr1	protein_coding	arginine-glutamic acid dipeptide repeats	chr1:8495063|8557523	human	hsa-RERE_0010	chr1:8495063|8557523	chr1:8555123|8617582	hsa_circ_0006837	NM_012102|RERE	hsa_circ_06579	hsa-circRNA8283-57	HSA_CIRCpedia_33023
chr1_8495062_8614686_-	6.584	3.6	26.216	3.843	4.725	0	0	6.605	0	0	5.738	7.304	2.607	11.805	chr1	8495062	8614686	circRNA_684	119624	-	CDS	ENSG00000142599.19	CDS	ENSG00000142599.19	exonic	ENSG00000142599.19	RERE	chr1	protein_coding	arginine-glutamic acid dipeptide repeats	chr1:8495063|8614686	human	hsa-RERE_0008	chr1:8495063|8614686	chr1:8555123|8674745	hsa_circ_0009117	NM_012102|RERE	hsa_circ_08278	hsa-circRNA8283-49	HSA_CIRCpedia_33024
chr1_8508626_8557523_-	2.634	0	0	0	0	0	2.808	0	4.958	0	2.295	0	5.213	0	chr1	8508626	8557523	circRNA_685	48897	-	CDS	ENSG00000142599.19	CDS	ENSG00000142599.19	exonic	ENSG00000142599.19	RERE	chr1	protein_coding	arginine-glutamic acid dipeptide repeats	chr1:8508627|8557523	human	hsa-RERE_0001	chr1:8508627|8557523	chr1:8568686|8617582	hsa_circ_0005829	NM_012102|RERE	hsa_circ_03393	hsa-circRNA8283-55	HSA_CIRCpedia_33034
chr1_8541213_8557523_-	21.069	3.6	15.73	8.967	2.362	0	0	11.888	3.718	0	0	0	2.607	0	chr1	8541213	8557523	circRNA_688	16310	-	CDS	ENSG00000142599.19	CDS	ENSG00000142599.19	exonic	ENSG00000142599.19	RERE	chr1	protein_coding	arginine-glutamic acid dipeptide repeats	chr1:8541214|8557523	human	hsa-RERE_0007	chr1:8541214|8557523	chr1:8601273|8617582	hsa_circ_0002158	NM_012102|RERE	hsa_circ_08098	hsa-circRNA8283-38	HSA_CIRCpedia_33039
chr1_8541213_8614686_-	18.435	7.2	19.662	14.091	8.268	12.023	11.231	14.53	12.395	6.39	10.328	19.476	7.82	19.676	chr1	8541213	8614686	circRNA_689	73473	-	CDS	ENSG00000142599.19	CDS	ENSG00000142599.19	exonic	ENSG00000142599.19	RERE	chr1	protein_coding	arginine-glutamic acid dipeptide repeats	chr1:8541214|8614686	human	hsa-RERE_0006	chr1:8541214|8614686	chr1:8601273|8674745	hsa_circ_0008501	NM_012102|RERE	hsa_circ_06796	hsa-circRNA8283-27	HSA_CIRCpedia_33040
chr1_88740987_88786213_+	0	0	10.487	0	0	0	5.616	0	0	0	3.443	1.217	5.213	2.623	chr1	88740987	88786213	circRNA_716	45226	+	CDS	ENSG00000065243.20	CDS	ENSG00000065243.20	exonic	ENSG00000065243.20	PKN2	chr1	protein_coding	protein kinase N2	chr1:88740988|88786213	human	hsa-PKN2_0002	chr1:88740988|88786213	chr1:89206671|89251896	hsa_circ_0013093	NM_006256|PKN2	hsa_circ_07030	hsa-circRNA377-13	HSA_CIRCpedia_33082
chr1_90916639_90982370_-	2.634	2.4	3.932	0	3.544	4.008	0	0	0	0	0	4.869	0	0	chr1	90916639	90982370	circRNA_725	65731	-	three_prime_UTR	ENSG00000122482.21	five_prime_UTR	ENSG00000122482.21	exonic	ENSG00000122482.21	ZNF644	chr1	protein_coding	zinc finger protein 644	chr1:90916640|90982370	human	hsa-ZNF644_0007	chr1:90916640|90982370	chr1:91382197|91447927	hsa_circ_0114422	NM_201269|ZNF644	-	-	-
chr1_90937484_90982370_-	2.634	4.8	1.311	0	1.181	0	0	1.321	0	3.834	2.295	0	5.213	7.87	chr1	90937484	90982370	circRNA_726	44886	-	CDS	ENSG00000122482.21	five_prime_UTR	ENSG00000122482.21	exonic	ENSG00000122482.21	ZNF644	chr1	protein_coding	zinc finger protein 644	chr1:90937485|90982370	human	hsa-ZNF644_0001	chr1:90937485|90982370	chr1:91403042|91447927	hsa_circ_0114428	NM_201269|ZNF644	hsa_circ_29312	hsa-circRNA8595-3	HSA_CIRCpedia_33129
chr1_92333390_92380873_+	17.118	0	34.081	5.124	4.725	9.351	4.212	11.888	13.634	10.224	9.181	7.304	13.033	0	chr1	92333390	92380873	circRNA_743	47483	+	CDS	ENSG00000122484.9	CDS	ENSG00000122484.9	exonic	ENSG00000122484.9	RPAP2	chr1	protein_coding	RNA polymerase II associated protein 2	chr1:92333391|92380873	human	hsa-RPAP2_0007	chr1:92333391|92380873	chr1:92798948|92846430	hsa_circ_0000091	NM_024813|RPAP2	hsa_circ_03016	hsa-circRNA388-2	HSA_CIRCpedia_33163
chr1_92563641_92636336_-	0	0	6.554	2.562	0	0	0	5.284	0	2.556	1.148	4.869	5.213	0	chr1	92563641	92636336	circRNA_748	72695	-	CDS	ENSG00000067208.15	CDS	ENSG00000067208.15	exonic	ENSG00000067208.15	EVI5	chr1	protein_coding	ecotropic viral integration site 5	chr1:92563642|92636336	human	hsa-EVI5_0001	chr1:92563642|92636336	chr1:93029199|93101893	hsa_circ_0013163	NM_005665|EVI5	hsa_circ_04059	hsa-circRNA8601-16	HSA_CIRCpedia_33168
chr1_93876267_93877862_-	0	9.6	5.243	0	4.725	0	0	2.642	7.437	0	5.738	4.869	2.607	0	chr1	93876267	93877862	circRNA_756	1595	-	CDS	ENSG00000067334.14	CDS	ENSG00000067334.14	exonic	ENSG00000067334.14	DNTTIP2	chr1	protein_coding	deoxynucleotidyltransferase terminal interacting protein 2	chr1:93876268|93877862	human	hsa-DNTTIP2_0001	chr1:93876268|93877862	chr1:94341824|94343418	hsa_circ_0013218	NM_014597|DNTTIP2	hsa_circ_05911	hsa-circRNA8608	HSA_CIRCpedia_33237
chr1_96769702_96785254_+	3.95	3.6	11.797	3.843	0	0	0	2.642	1.239	6.39	3.443	0	2.607	3.935	chr1	96769702	96785254	circRNA_777	15552	+	CDS	ENSG00000117569.19	CDS	ENSG00000117569.19	exonic	ENSG00000117569.19	PTBP2	chr1	protein_coding	polypyrimidine tract binding protein 2	chr1:96769703|96785254	human	hsa-PTBP2_0001	chr1:96769703|96785254	chr1:97235259|97250810	hsa_circ_0013252	NM_021190|PTBP2	hsa_circ_12204	hsa-circRNA400-4	HSA_CIRCpedia_33281
chr1_9931890_9934860_-	17.118	0	18.351	0	4.725	2.672	8.423	9.246	9.916	0	0	1.217	9.123	7.87	chr1	9931890	9934860	circRNA_778	2970	-	CDS	ENSG00000162441.12	CDS	ENSG00000162441.12	exonic	ENSG00000162441.12	LZIC	chr1	protein_coding	leucine zipper and CTNNBIP1 domain containing	chr1:9931891|9934860	human	hsa-LZIC_0003	chr1:9931891|9934860	chr1:9991949|9994918	hsa_circ_0000014	NM_032368|LZIC	hsa_circ_31394	hsa-circRNA8290-2	HSA_CIRCpedia_33327
chr1_9931890_9935627_-	3.95	6	5.243	3.843	5.906	4.008	8.423	10.567	3.718	7.668	0	6.086	1.303	3.935	chr1	9931890	9935627	circRNA_779	3737	-	CDS	ENSG00000162441.12	CDS	ENSG00000162441.12	exonic	ENSG00000162441.12	LZIC	chr1	protein_coding	leucine zipper and CTNNBIP1 domain containing	chr1:9931891|9935627	human	hsa-LZIC_0006	chr1:9931891|9935627	chr1:9991949|9995685	hsa_circ_0007803	NM_032368|LZIC	hsa_circ_11549	hsa-circRNA8290-6	HSA_CIRCpedia_33328
chr1_9972017_9981170_+	0	0	0	3.843	3.544	0	0	0	2.479	0	3.443	2.435	0	6.559	chr1	9972017	9981170	circRNA_783	9153	+	five_prime_UTR	ENSG00000173614.14	CDS	ENSG00000173614.14	exonic	ENSG00000173614.14	NMNAT1	chr1	protein_coding	nicotinamide nucleotide adenylyltransferase 1	chr1:9972018|9981170	human	hsa-NMNAT1_0001	chr1:9972018|9981170	chr1:10032076|10041228	hsa_circ_0110116	ENST00000377205.1|NMNAT1	hsa_circ_25869	hsa-circRNA51-3	HSA_CIRCpedia_26966
chr20_18297984_18306393_+	5.267	7.2	3.932	0	0	4.008	5.616	7.925	8.676	5.112	3.443	6.086	0	2.623	chr20	18297984	18306393	circRNA_784	8409	+	five_prime_UTR	ENSG00000125846.16	CDS	ENSG00000125846.16	exonic	ENSG00000125846.16	ZNF133	chr20	protein_coding	zinc finger protein 133	chr20:18297985|18306393	human	hsa-ZNF133_0001	chr20:18297985|18306393	chr20:18278629|18287037	hsa_circ_0006099	NM_003434|ZNF133	hsa_circ_20568	hsa-circRNA4943-4	HSA_CIRCpedia_33422
chr20_21326278_21368590_+	1.317	3.6	1.311	2.562	2.362	4.008	4.212	0	6.197	1.278	0	0	1.303	0	chr20	21326278	21368590	circRNA_785	42312	+	CDS	ENSG00000088930.8	CDS	ENSG00000088930.8	exonic	ENSG00000088930.8	XRN2	chr20	protein_coding	5'-3' exoribonuclease 2	chr20:21326279|21368590	human	hsa-XRN2_0006	chr20:21326279|21368590	chr20:21306917|21349228	hsa_circ_0059581	NM_012255|XRN2	hsa_circ_28270	hsa-circRNA4955-31	HSA_CIRCpedia_33495
chr20_21340720_21346550_+	0	2.4	3.932	2.562	5.906	5.344	4.212	0	6.197	0	4.59	3.652	3.91	0	chr20	21340720	21346550	circRNA_786	5830	+	CDS	ENSG00000088930.8	CDS	ENSG00000088930.8	exonic	ENSG00000088930.8	XRN2	chr20	protein_coding	5'-3' exoribonuclease 2	chr20:21340721|21346550	human	hsa-XRN2_0026	chr20:21340721|21346550	chr20:21321359|21327188	hsa_circ_0002985	NM_012255|XRN2	hsa_circ_24984	hsa-circRNA4955-24	HSA_CIRCpedia_33502
chr20_21365420_21368590_+	0	7.2	6.554	5.124	11.812	9.351	4.212	7.925	2.479	0	0	0	13.033	5.247	chr20	21365420	21368590	circRNA_787	3170	+	CDS	ENSG00000088930.8	CDS	ENSG00000088930.8	exonic	ENSG00000088930.8	XRN2	chr20	protein_coding	5'-3' exoribonuclease 2	chr20:21365421|21368590	human	hsa-XRN2_0002	chr20:21365421|21368590	chr20:21346059|21349228	hsa_circ_0003298	NM_012255|XRN2	hsa_circ_11126	hsa-circRNA4955-3	HSA_CIRCpedia_33510
chr20_2947981_2965202_+	7.901	2.4	3.932	10.248	0	0	5.616	5.284	0	8.946	3.443	0	2.607	5.247	chr20	2947981	2965202	circRNA_788	17221	+	five_prime_UTR	ENSG00000132670.21	CDS	ENSG00000132670.21	exonic	ENSG00000132670.21	PTPRA	chr20	protein_coding	protein tyrosine phosphatase receptor type A	chr20:2947982|2965202	human	hsa-PTPRA_0018	chr20:2947982|2965202	chr20:2928628|2945848	hsa_circ_0005265	NM_080841|PTPRA	hsa_circ_24917	hsa-circRNA4905-24	HSA_CIRCpedia_33587
chr20_2964271_2965202_+	11.851	8.4	13.108	8.967	12.993	2.672	2.808	0	6.197	5.112	3.443	14.607	6.517	9.182	chr20	2964271	2965202	circRNA_789	931	+	five_prime_UTR	ENSG00000132670.21	CDS	ENSG00000132670.21	exonic	ENSG00000132670.21	PTPRA	chr20	protein_coding	protein tyrosine phosphatase receptor type A	chr20:2964272|2965202	human	hsa-PTPRA_0004	chr20:2964272|2965202	chr20:2944918|2945848	hsa_circ_0006117	NM_002836|PTPRA	hsa_circ_16035	hsa-circRNA4905-26	HSA_CIRCpedia_33588
chr20_2986764_2988474_+	5.267	4.8	9.176	3.843	1.181	6.679	2.808	3.963	2.479	1.278	3.443	7.304	2.607	0	chr20	2986764	2988474	circRNA_790	1710	+	CDS	ENSG00000132670.21	CDS	ENSG00000132670.21	exonic	ENSG00000132670.21	PTPRA	chr20	protein_coding	protein tyrosine phosphatase receptor type A	chr20:2986765|2988474	human	hsa-PTPRA_0001	chr20:2986765|2988474	chr20:2967411|2969120	hsa_circ_0001127	NM_080841|PTPRA	hsa_circ_29479	hsa-circRNA4905-18	HSA_CIRCpedia_33596
chr20_32366383_32369123_+	7.901	0	3.932	0	3.544	0	4.212	0	6.197	0	6.886	7.304	2.607	3.935	chr20	32366383	32369123	circRNA_791	2740	+	CDS	ENSG00000171456.20	CDS	ENSG00000171456.20	exonic	ENSG00000171456.20	ASXL1	chr20	protein_coding	ASXL transcriptional regulator 1	chr20:32366384|32369123	human	hsa-ASXL1_0001	chr20:32366384|32369123	chr20:30954187|30956926	hsa_circ_0001136	NM_001164603|ASXL1	hsa_circ_10491	hsa-circRNA4972-10	HSA_CIRCpedia_33658
chr20_32422873_32424249_-	0	2.4	0	0	7.087	0	0	0	3.718	2.556	0	0	3.91	0	chr20	32422873	32424249	circRNA_792	1376	-	antisense	ENSG00000171456.20	antisense	ENSG00000171456.20	antisense	ENSG00000171456.20	ASXL1	chr20	protein_coding	ASXL transcriptional regulator 1	chr20:32422874|32424249	human	hsa-ASXL1_0018	chr20:32422874|32424249	chr20:31010677|31012052	-	-	-	-	-
chr20_33619516_33623296_+	7.901	0	9.176	5.124	1.181	0	0	13.209	2.479	1.278	4.59	3.652	0	2.623	chr20	33619516	33623296	circRNA_793	3780	+	CDS	ENSG00000078699.22	CDS	ENSG00000078699.22	exonic	ENSG00000078699.22	CBFA2T2	chr20	protein_coding	CBFA2/RUNX1 partner transcriptional co-repressor 2	chr20:33619517|33623296	human	hsa-CBFA2T2_0027	chr20:33619517|33623296	chr20:32207323|32211102	hsa_circ_0003426	NM_005093|CBFA2T2	hsa_circ_23045	hsa-circRNA4979-1	HSA_CIRCpedia_33738
chr20_34470047_34481206_+	0	0	0	2.562	7.087	2.672	0	6.605	2.479	1.278	1.148	0	0	0	chr20	34470047	34481206	circRNA_794	11159	+	CDS	ENSG00000078747.16	CDS	ENSG00000078747.16	exonic	ENSG00000078747.16	ITCH	chr20	protein_coding	itchy E3 ubiquitin protein ligase	chr20:34470048|34481206	human	hsa-AL109923_0079	chr20:34470048|34481206	chr20:33057853|33069011	hsa_circ_0005868	NM_031483|ITCH	hsa_circ_06467	hsa-circRNA4986-9	HSA_CIRCpedia_33813
chr20_34470047_34492597_+	5.267	2.4	0	1.281	0	1.336	0	0	1.239	3.834	1.148	0	9.123	9.182	chr20	34470047	34492597	circRNA_795	22550	+	CDS	ENSG00000078747.16	CDS	ENSG00000078747.16	exonic	ENSG00000078747.16	ITCH	chr20	protein_coding	itchy E3 ubiquitin protein ligase	chr20:34470048|34492597	human	hsa-AL109923_0017	chr20:34470048|34492597	chr20:33057853|33080402	hsa_circ_0059957	NM_031483|ITCH	hsa_circ_13181	hsa-circRNA4986-44	HSA_CIRCpedia_33815
chr20_35653527_35659014_-	0	6	2.622	2.562	3.544	5.344	9.827	3.963	6.197	12.78	4.59	3.652	7.82	3.935	chr20	35653527	35659014	circRNA_796	5487	-	CDS	ENSG00000214078.13	five_prime_UTR	ENSG00000214078.13	exonic	ENSG00000214078.13	CPNE1	chr20	protein_coding	copine 1	chr20:35653528|35659014	human	hsa-CPNE1_0001	chr20:35653528|35659014	chr20:34241450|34246936	hsa_circ_0001146	NM_003915|CPNE1	-	hsa-circRNA13037-5	-
chr20_35714184_35725155_-	11.851	26.399	22.284	20.496	16.537	16.031	7.019	13.209	19.832	15.336	21.804	4.869	13.033	19.676	chr20	35714184	35725155	circRNA_797	10971	-	CDS	ENSG00000131051.24	CDS	ENSG00000131051.24	exonic	ENSG00000131051.24	RBM39	chr20	protein_coding	RNA binding motif protein 39	chr20:35714185|35725155	human	hsa-RBM39_0015	chr20:35714185|35725155	chr20:34302107|34313077	hsa_circ_0004870	NR_040722|RBM39	hsa_circ_29754	hsa-circRNA13038-21	HSA_CIRCpedia_33957
chr20_35716739_35725155_-	6.584	0	28.838	5.124	3.544	4.008	4.212	1.321	11.155	1.278	2.295	6.086	2.607	3.935	chr20	35716739	35725155	circRNA_798	8416	-	CDS	ENSG00000131051.24	CDS	ENSG00000131051.24	exonic	ENSG00000131051.24	RBM39	chr20	protein_coding	RNA binding motif protein 39	chr20:35716740|35725155	human	hsa-RBM39_0001	chr20:35716740|35725155	chr20:34304662|34313077	hsa_circ_0001147	NM_001242600|RBM39	hsa_circ_29767	hsa-circRNA13038-11	HSA_CIRCpedia_33961
chr20_35721739_35725155_-	3.95	2.4	2.622	1.281	3.544	1.336	0	2.642	6.197	0	1.148	0	0	5.247	chr20	35721739	35725155	circRNA_799	3416	-	CDS	ENSG00000131051.24	CDS	ENSG00000131051.24	exonic	ENSG00000131051.24	RBM39	chr20	protein_coding	RNA binding motif protein 39	chr20:35721740|35725155	human	hsa-RBM39_0031	chr20:35721740|35725155	chr20:34309662|34313077	hsa_circ_0001148	NM_001242600|RBM39	hsa_circ_10359	hsa-circRNA13038-25	HSA_CIRCpedia_33962
chr20_35858301_35871829_+	2.634	3.6	7.865	5.124	0	8.015	8.423	0	6.197	6.39	2.295	2.435	2.607	2.623	chr20	35858301	35871829	circRNA_800	13528	+	CDS	ENSG00000025293.17	CDS	ENSG00000025293.17	exonic	ENSG00000025293.17	PHF20	chr20	protein_coding	PHD finger protein 20	chr20:35858302|35871829	human	hsa-PHF20_0001	chr20:35858302|35871829	chr20:34446224|34459751	hsa_circ_0003322	NM_016436|PHF20	hsa_circ_16511	hsa-circRNA4997-23	HSA_CIRCpedia_33988
chr20_36781458_36781947_-	13.168	4.8	0	6.405	5.906	4.008	7.019	7.925	8.676	3.834	1.148	8.521	5.213	0	chr20	36781458	36781947	circRNA_801	489	-	three_prime_UTR	ENSG00000149639.15	three_prime_UTR	ENSG00000149639.15	exonic	ENSG00000149639.15	SOGA1	chr20	protein_coding	suppressor of glucose, autophagy associated 1	chr20:36781459|36781947	human	hsa-SOGA1_0016	chr20:36781459|36781947	chr20:35409862|35410350	-	-	-	-	-
chr20_38057531_38066256_+	3.95	0	5.243	3.843	5.906	4.008	2.808	1.321	6.197	0	4.59	12.173	7.82	1.312	chr20	38057531	38066256	circRNA_802	8725	+	CDS	ENSG00000101413.12	CDS	ENSG00000101413.12	exonic	ENSG00000101413.12	RPRD1B	chr20	protein_coding	regulation of nuclear pre-mRNA domain containing 1B	chr20:38057532|38066256	human	hsa-RPRD1B_0001	chr20:38057532|38066256	chr20:36685934|36694658	hsa_circ_0007365	NM_021215|RPRD1B	hsa_circ_12716	hsa-circRNA5009-2	HSA_CIRCpedia_34138
chr20_41092471_41101353_+	9.217	9.6	22.284	7.686	5.906	8.015	8.423	9.246	2.479	8.946	3.443	14.607	1.303	11.805	chr20	41092471	41101353	circRNA_803	8882	+	CDS	ENSG00000198900.7	CDS	ENSG00000198900.7	exonic	ENSG00000198900.7	TOP1	chr20	protein_coding	DNA topoisomerase I	chr20:41092472|41101353	human	hsa-TOP1_0001	chr20:41092472|41101353	chr20:39721112|39729993	hsa_circ_0115215	ENST00000361337.2|TOP1	hsa_circ_08396	hsa-circRNA5017-7	HSA_CIRCpedia_34215
chr20_41533049_41551360_-	3.95	11.999	15.73	5.124	4.725	8.015	0	10.567	0	0	8.033	7.304	2.607	5.247	chr20	41533049	41551360	circRNA_804	18311	-	CDS	ENSG00000124177.16	five_prime_UTR	ENSG00000124177.16	exonic	ENSG00000124177.16	CHD6	chr20	protein_coding	chromodomain helicase DNA binding protein 6	chr20:41533050|41551360	human	hsa-CHD6_0011	chr20:41533050|41551360	chr20:40161689|40179999	hsa_circ_0001159	NM_032221|CHD6	hsa_circ_27810	hsa-circRNA13059-6	HSA_CIRCpedia_34259
chr20_47262287_47276795_-	2.634	0	9.176	2.562	4.725	8.015	5.616	1.321	4.958	0	3.443	4.869	0	2.623	chr20	47262287	47276795	circRNA_805	14508	-	CDS	ENSG00000101040.19	CDS	ENSG00000101040.19	exonic	ENSG00000101040.19	ZMYND8	chr20	protein_coding	zinc finger MYND-type containing 8	chr20:47262288|47276795	human	hsa-ZMYND8_0004	chr20:47262288|47276795	chr20:45891032|45905539	hsa_circ_0007026	NM_183047|ZMYND8	hsa_circ_28513	hsa-circRNA13084-1	HSA_CIRCpedia_34427
chr20_47262287_47283648_-	0	0	0	0	0	1.336	0	3.963	2.479	3.834	0	2.435	7.82	0	chr20	47262287	47283648	circRNA_806	21361	-	CDS	ENSG00000101040.19	CDS	ENSG00000101040.19	exonic	ENSG00000101040.19	ZMYND8	chr20	protein_coding	zinc finger MYND-type containing 8	chr20:47262288|47283648	human	hsa-ZMYND8_0042	chr20:47262288|47283648	chr20:45891032|45912392	hsa_circ_0060611	NM_183047|ZMYND8	hsa_circ_27205	hsa-circRNA13084-89	HSA_CIRCpedia_34428
chr20_47623910_47633636_+	3.95	3.6	7.865	1.281	2.362	1.336	2.808	0	0	0	0	6.086	0	0	chr20	47623910	47633636	circRNA_807	9726	+	CDS	ENSG00000124151.19	CDS	ENSG00000124151.19	exonic	ENSG00000124151.19	NCOA3	chr20	protein_coding	nuclear receptor coactivator 3	chr20:47623911|47633636	human	hsa-NCOA3_0008	chr20:47623911|47633636	chr20:46252655|46262380	hsa_circ_0001165	NM_181659|NCOA3	hsa_circ_17129	hsa-circRNA5056-17	HSA_CIRCpedia_34474
chr20_48953555_48963898_+	0	0	2.622	6.405	2.362	1.336	0	3.963	0	0	0	0	2.607	0	chr20	48953555	48963898	circRNA_808	10343	+	CDS	ENSG00000124198.10	CDS	ENSG00000124198.10	exonic	ENSG00000124198.10	ARFGEF2	chr20	protein_coding	ADP ribosylation factor guanine nucleotide exchange factor 2	chr20:48953556|48963898	human	hsa-ARFGEF2_0060	chr20:48953556|48963898	chr20:47570093|47580435	hsa_circ_0003998	NM_006420|ARFGEF2	hsa_circ_00532	hsa-circRNA5058-67	HSA_CIRCpedia_34530
chr20_49090741_49094963_+	2.634	2.4	2.622	3.843	0	1.336	2.808	0	4.958	1.278	4.59	2.435	0	0	chr20	49090741	49094963	circRNA_809	4222	+	CDS	ENSG00000124207.17	CDS	ENSG00000124207.17	exonic	ENSG00000124207.17	CSE1L	chr20	protein_coding	chromosome segregation 1 like	chr20:49090742|49094963	human	hsa-CSE1L_0008	chr20:49090742|49094963	chr20:47707279|47711500	hsa_circ_0060762	NM_001316|CSE1L	hsa_circ_13589	hsa-circRNA5059-61	HSA_CIRCpedia_34605
chr20_53253498_53256444_+	2.634	0	1.311	6.405	2.362	5.344	1.404	0	0	5.112	0	3.652	2.607	0	chr20	53253498	53256444	circRNA_810	2946	+	CDS	ENSG00000182463.16	CDS	ENSG00000182463.16	exonic	ENSG00000182463.16	TSHZ2	chr20	protein_coding	teashirt zinc finger homeobox 2	chr20:53253499|53256444	human	hsa-TSHZ2_0001	chr20:53253499|53256444	chr20:51870038|51872983	hsa_circ_0115475	NM_173485|TSHZ2	-	-	-
chr20_53253498_53256571_+	5.267	0	0	6.405	5.906	0	1.404	3.963	3.718	0	1.148	2.435	3.91	0	chr20	53253498	53256571	circRNA_811	3073	+	CDS	ENSG00000182463.16	three_prime_UTR	ENSG00000182463.16	exonic	ENSG00000182463.16	TSHZ2	chr20	protein_coding	teashirt zinc finger homeobox 2	chr20:53253499|53256571	human	hsa-TSHZ2_0002	chr20:53253499|53256571	chr20:51870038|51873110	hsa_circ_0115476	NM_173485|TSHZ2	hsa_circ_12772	-	HSA_CIRCpedia_113519
chr20_56381432_56386533_-	5.267	0	0	0	0	0	0	2.642	2.479	1.278	5.738	1.217	2.607	0	chr20	56381432	56386533	circRNA_812	5101	-	CDS	ENSG00000087586.18	CDS	ENSG00000087586.18	exonic	ENSG00000087586.18	AURKA	chr20	protein_coding	aurora kinase A	chr20:56381433|56386533	human	hsa-AURKA_0001	chr20:56381433|56386533	chr20:54956489|54961589	hsa_circ_0008777	NM_198433|AURKA	hsa_circ_03316	hsa-circRNA13111-1	HSA_CIRCpedia_34793
chr20_58999342_58999809_-	6.584	4.8	15.73	3.843	7.087	4.008	0	0	0	3.834	4.59	1.217	1.303	0	chr20	58999342	58999809	circRNA_813	467	-	three_prime_UTR	ENSG00000101160.15	intron	ENSG00000101160.15	exon-intron	ENSG00000101160.15	CTSZ	chr20	protein_coding	cathepsin Z	chr20:58999343|58999809	human	hsa-CTSZ_0001	chr20:58999343|58999809	chr20:57574398|57574864	-	-	-	-	-
chr20_62139074_62140944_-	10.534	7.2	0	5.124	3.544	2.672	0	5.284	0	5.112	0	0	0	0	chr20	62139074	62140944	circRNA_814	1870	-	CDS	ENSG00000101182.15	CDS	ENSG00000101182.15	exonic	ENSG00000101182.15	PSMA7	chr20	protein_coding	proteasome 20S subunit alpha 7	chr20:62139075|62140944	human	hsa-PSMA7_0001	chr20:62139075|62140944	chr20:60714131|60716000	hsa_circ_0003456	NM_002792|PSMA7	hsa_circ_09321	hsa-circRNA13122-1	HSA_CIRCpedia_34897
chr20_62256056_62263691_+	0	0	6.554	2.562	5.906	1.336	0	6.605	0	1.278	1.148	0	7.82	0	chr20	62256056	62263691	circRNA_815	7635	+	five_prime_UTR	ENSG00000130703.17	CDS	ENSG00000130703.17	exonic	ENSG00000130703.17	OSBPL2	chr20	protein_coding	oxysterol binding protein like 2	chr20:62256057|62263691	human	hsa-OSBPL2_0002	chr20:62256057|62263691	chr20:60831113|60838747	hsa_circ_0115550	NM_144498|OSBPL2	hsa_circ_05352	hsa-circRNA5094-7	HSA_CIRCpedia_34912
chr20_63775677_63790790_-	11.851	33.598	22.284	10.248	12.993	21.374	29.482	19.814	4.958	10.224	16.066	21.911	15.64	22.299	chr20	63775677	63790790	circRNA_816	15113	-	CDS	ENSG00000130584.12	five_prime_UTR	ENSG00000130584.12	exonic	ENSG00000130584.12	ZBTB46	chr20	protein_coding	zinc finger and BTB domain containing 46	chr20:63775678|63790790	human	hsa-ZBTB46_0001	chr20:63775678|63790790	chr20:62407031|62422143	hsa_circ_0002805	NM_025224|ZBTB46	hsa_circ_03723	hsa-circRNA13136-1	HSA_CIRCpedia_34982
chr21_14964712_15043574_-	0	3.6	2.622	1.281	0	1.336	0	1.321	2.479	0	1.148	7.304	3.91	0	chr21	14964712	15043574	circRNA_827	78862	-	intron	ENSG00000235609.7	five_prime_UTR	ENSG00000180530.11	exon-intron	ENSG00000235609.7	AF127936.9	chr21	lncRNA	--	chr21:14964713|15043574	human	hsa-NRIP1_0018	chr21:14964713|15043574	chr21:16337034|16415895	-	-	-	-	-
chr21_15014343_15043574_-	9.217	19.199	13.108	12.81	14.174	16.031	16.847	6.605	7.437	12.78	9.181	14.607	9.123	10.494	chr21	15014343	15043574	circRNA_828	29231	-	noncoding_exon	ENSG00000235609.7	five_prime_UTR	ENSG00000180530.11	exonic	ENSG00000235609.7	AF127936.9	chr21	lncRNA	--	chr21:15014344|15043574	human	hsa-NRIP1_0002	chr21:15014344|15043574	chr21:16386665|16415895	hsa_circ_0004771	NM_003489|NRIP1	hsa_circ_09184	hsa-circRNA13149-3	HSA_CIRCpedia_35058
chr21_15762890_15766141_+	1.317	1.2	7.865	7.686	2.362	1.336	0	0	4.958	0	0	0	1.303	5.247	chr21	15762890	15766141	circRNA_829	3251	+	CDS	ENSG00000155313.16	CDS	ENSG00000155313.16	exonic	ENSG00000155313.16	USP25	chr21	protein_coding	ubiquitin specific peptidase 25	chr21:15762891|15766141	human	hsa-USP25_0001	chr21:15762891|15766141	chr21:17135210|17138460	hsa_circ_0001178	NM_013396|USP25	hsa_circ_31658	hsa-circRNA5121-26	HSA_CIRCpedia_35061
chr21_15833347_15842540_+	0	1.2	0	5.124	0	0	0	0	0	0	2.295	4.869	6.517	2.623	chr21	15833347	15842540	circRNA_830	9193	+	CDS	ENSG00000155313.16	CDS	ENSG00000155313.16	exonic	ENSG00000155313.16	USP25	chr21	protein_coding	ubiquitin specific peptidase 25	chr21:15833348|15842540	human	hsa-USP25_0091	chr21:15833348|15842540	chr21:17205667|17214859	hsa_circ_0005238	NM_013396|USP25	hsa_circ_01572	hsa-circRNA5121-31	HSA_CIRCpedia_35084
chr21_29321220_29329693_+	25.019	15.599	64.23	6.405	27.168	36.069	28.078	17.172	26.029	25.56	21.804	17.042	19.55	17.052	chr21	29321220	29329693	circRNA_836	8473	+	five_prime_UTR	ENSG00000156273.16	CDS	ENSG00000156273.16	exonic	ENSG00000156273.16	BACH1	chr21	protein_coding	BTB domain and CNC homolog 1	chr21:29321221|29329693	human	hsa-BACH1_0001	chr21:29321221|29329693	chr21:30693542|30702014	hsa_circ_0001181	NM_001186|BACH1	hsa_circ_06547	hsa-circRNA5132-6	HSA_CIRCpedia_35162
chr21_29326058_29329693_+	1.317	0	6.554	0	1.181	6.679	2.808	3.963	8.676	3.834	5.738	8.521	1.303	7.87	chr21	29326058	29329693	circRNA_837	3635	+	CDS	ENSG00000156273.16	CDS	ENSG00000156273.16	exonic	ENSG00000156273.16	BACH1	chr21	protein_coding	BTB domain and CNC homolog 1	chr21:29326059|29329693	human	hsa-BACH1_0002	chr21:29326059|29329693	chr21:30698380|30702014	hsa_circ_0061395	NM_206866|BACH1	hsa_circ_08463	hsa-circRNA5132-15	HSA_CIRCpedia_35164
chr21_33432176_33432871_+	2.634	3.6	5.243	0	5.906	2.672	4.212	5.284	3.718	5.112	5.738	0	1.303	0	chr21	33432176	33432871	circRNA_838	695	+	CDS	ENSG00000159128.15	CDS	ENSG00000159128.15	exonic	ENSG00000159128.15	IFNGR2	chr21	protein_coding	interferon gamma receptor 2	chr21:33432177|33432871	human	hsa-IFNGR2_0001	chr21:33432177|33432871	chr21:34804484|34805178	hsa_circ_0001185	NM_005534|IFNGR2	hsa_circ_03055	hsa-circRNA5140-17	HSA_CIRCpedia_35279
chr21_36247516_36248568_+	2.634	0	15.73	0	0	6.679	2.808	6.605	0	5.112	6.886	1.217	0	0	chr21	36247516	36248568	circRNA_841	1052	+	CDS	ENSG00000142197.12	CDS	ENSG00000142197.12	exonic	ENSG00000142197.12	DOP1B	chr21	protein_coding	DOP1 leucine zipper like protein B	chr21:36247517|36248568	human	hsa-DOPEY2_0008	chr21:36247517|36248568	chr21:37619815|37620866	hsa_circ_0001187	NM_005128|DOPEY2	hsa_circ_00537	hsa-circRNA5147-38	HSA_CIRCpedia_35373
chr21_36338778_36344707_+	15.801	10.799	45.878	20.496	10.631	22.71	7.019	9.246	16.113	5.112	1.148	15.825	18.247	0	chr21	36338778	36344707	circRNA_842	5929	+	CDS	ENSG00000159256.13	CDS	ENSG00000159256.13	exonic	ENSG00000159256.13	MORC3	chr21	protein_coding	MORC family CW-type zinc finger 3	chr21:36338779|36344707	human	hsa-MORC3_0001	chr21:36338779|36344707	chr21:37711077|37717005	hsa_circ_0001189	NM_015358|MORC3	hsa_circ_26085	hsa-circRNA5148-25	-
chr21_37108391_37147603_+	0	0	0	5.124	8.268	5.344	0	1.321	0	1.278	4.59	4.869	0	2.623	chr21	37108391	37147603	circRNA_843	39212	+	CDS	ENSG00000182670.13	CDS	ENSG00000182670.13	exonic	ENSG00000182670.13	TTC3	chr21	protein_coding	tetratricopeptide repeat domain 3	chr21:37108392|37147603	human	hsa-TTC3_0001	chr21:37108392|37147603	chr21:38480692|38519903	hsa_circ_0061668	NM_003316|TTC3	hsa_circ_10206	hsa-circRNA5151-23	HSA_CIRCpedia_35448
chr21_37108391_37148647_+	0	2.4	2.622	2.562	0	0	5.616	3.963	0	1.278	0	0	3.91	1.312	chr21	37108391	37148647	circRNA_844	40256	+	CDS	ENSG00000182670.13	CDS	ENSG00000182670.13	exonic	ENSG00000182670.13	TTC3	chr21	protein_coding	tetratricopeptide repeat domain 3	chr21:37108392|37148647	human	hsa-TTC3_0004	chr21:37108392|37148647	chr21:38480692|38520947	hsa_circ_0115970	ENST00000399017.2|TTC3	hsa_circ_10059	hsa-circRNA5151-30	HSA_CIRCpedia_35449
chr21_37420298_37430400_+	0	0	5.243	2.562	0	0	0	3.963	2.479	0	0	4.869	1.303	3.935	chr21	37420298	37430400	circRNA_845	10102	+	five_prime_UTR	ENSG00000157540.22	five_prime_UTR	ENSG00000157540.22	exonic	ENSG00000157540.22	DYRK1A	chr21	protein_coding	dual specificity tyrosine phosphorylation regulated kinase 1A	chr21:37420299|37430400	human	hsa-DYRK1A_0041	chr21:37420299|37430400	chr21:38792601|38802702	hsa_circ_0006062	NM_101395|DYRK1A	-	hsa-circRNA5152-15	-
chr21_37420298_37472880_+	0	6	6.554	3.843	7.087	0	0	0	2.479	2.556	0	2.435	3.91	0	chr21	37420298	37472880	circRNA_846	52582	+	five_prime_UTR	ENSG00000157540.22	CDS	ENSG00000157540.22	exonic	ENSG00000157540.22	DYRK1A	chr21	protein_coding	dual specificity tyrosine phosphorylation regulated kinase 1A	chr21:37420299|37472880	human	hsa-DYRK1A_0001	chr21:37420299|37472880	chr21:38792601|38845182	hsa_circ_0005955	NM_101395|DYRK1A	hsa_circ_09254	hsa-circRNA5152-22	HSA_CIRCpedia_35470
chr21_39206107_39212707_-	13.168	9.6	10.487	7.686	4.725	13.359	14.039	5.284	13.634	3.834	13.771	9.738	22.157	11.805	chr21	39206107	39212707	circRNA_847	6600	-	CDS	ENSG00000185658.14	CDS	ENSG00000185658.14	exonic	ENSG00000185658.14	BRWD1	chr21	protein_coding	bromodomain and WD repeat domain containing 1	chr21:39206108|39212707	human	hsa-BRWD1_0043	chr21:39206108|39212707	chr21:40578034|40584633	hsa_circ_0116009	NM_033656|BRWD1	hsa_circ_08071	hsa-circRNA13191-50	HSA_CIRCpedia_35507
chr21_39206107_39229436_-	0	4.8	7.865	12.81	3.544	6.679	15.443	15.851	4.958	3.834	3.443	18.259	2.607	5.247	chr21	39206107	39229436	circRNA_848	23329	-	CDS	ENSG00000185658.14	CDS	ENSG00000185658.14	exonic	ENSG00000185658.14	BRWD1	chr21	protein_coding	bromodomain and WD repeat domain containing 1	chr21:39206108|39229436	human	hsa-BRWD1_0092	chr21:39206108|39229436	chr21:40578034|40601362	hsa_circ_0001192	NM_033656|BRWD1	hsa_circ_14619	hsa-circRNA13191-22	HSA_CIRCpedia_35509
chr21_39228499_39229436_-	7.901	2.4	13.108	1.281	1.181	5.344	0	2.642	7.437	5.112	4.59	0	9.123	3.935	chr21	39228499	39229436	circRNA_849	937	-	CDS	ENSG00000185658.14	CDS	ENSG00000185658.14	exonic	ENSG00000185658.14	BRWD1	chr21	protein_coding	bromodomain and WD repeat domain containing 1	chr21:39228500|39229436	human	hsa-BRWD1_0044	chr21:39228500|39229436	chr21:40600426|40601362	hsa_circ_0001195	NM_033656|BRWD1	hsa_circ_04558	hsa-circRNA13191-3	HSA_CIRCpedia_35525
chr21_39247700_39274472_-	0	6	0	0	0	0	2.808	0	1.239	3.834	0	3.652	3.91	0	chr21	39247700	39274472	circRNA_850	26772	-	CDS	ENSG00000185658.14	CDS	ENSG00000185658.14	exonic	ENSG00000185658.14	BRWD1	chr21	protein_coding	bromodomain and WD repeat domain containing 1	chr21:39247701|39274472	human	hsa-BRWD1_0049	chr21:39247701|39274472	chr21:40619627|40646398	hsa_circ_0116047	NM_033656|BRWD1	hsa_circ_16358	hsa-circRNA13191-61	HSA_CIRCpedia_35535
chr21_41226265_41257326_+	2.634	4.8	10.487	1.281	0	1.336	2.808	0	4.958	0	0	6.086	2.607	0	chr21	41226265	41257326	circRNA_851	31061	+	CDS	ENSG00000182240.16	CDS	ENSG00000182240.16	exonic	ENSG00000182240.16	BACE2	chr21	protein_coding	beta-secretase 2	chr21:41226266|41257326	human	hsa-BACE2_0001	chr21:41226266|41257326	chr21:42598193|42629253	hsa_circ_0061774	NM_012105|BACE2	hsa_circ_00693	hsa-circRNA5157-7	HSA_CIRCpedia_35571
chr21_41237512_41257326_+	3.95	0	0	0	1.181	6.679	0	6.605	1.239	0	2.295	2.435	0	0	chr21	41237512	41257326	circRNA_852	19814	+	CDS	ENSG00000182240.16	CDS	ENSG00000182240.16	exonic	ENSG00000182240.16	BACE2	chr21	protein_coding	beta-secretase 2	chr21:41237513|41257326	human	hsa-BACE2_0002	chr21:41237513|41257326	chr21:42609440|42629253	hsa_circ_0061776	NM_012105|BACE2	hsa_circ_06237	hsa-circRNA5157-11	HSA_CIRCpedia_35574
chr21_42994847_42995343_+	1.317	1.2	9.176	6.405	1.181	2.672	0	0	0	0	1.148	3.652	2.607	0	chr21	42994847	42995343	circRNA_853	496	+	intron	ENSG00000160199.15	intron	ENSG00000160199.15	intron-only	ENSG00000160199.15	PKNOX1	chr21	protein_coding	PBX/knotted 1 homeobox 1	chr21:42994848|42995343	human	hsa-PKNOX1_0013	chr21:42994848|42995343	chr21:44414958|44415453	hsa_circ_0116108	ENST00000291547.4|PKNOX1	-	hsa-circRNA5166	-
chr21_43004325_43028874_+	0	0	0	0	2.362	0	2.808	0	3.718	0	0	3.652	0	6.559	chr21	43004325	43028874	circRNA_854	24549	+	five_prime_UTR	ENSG00000160199.15	CDS	ENSG00000160199.15	exonic	ENSG00000160199.15	PKNOX1	chr21	protein_coding	PBX/knotted 1 homeobox 1	chr21:43004326|43028874	human	hsa-PKNOX1_0004	chr21:43004326|43028874	chr21:44424436|44448984	hsa_circ_0061854	NM_004571|PKNOX1	hsa_circ_03337	hsa-circRNA5167-3	HSA_CIRCpedia_35630
chr21_43746078_43749080_+	6.584	0	0	0	0	0	0	6.605	6.197	3.834	0	17.042	0	0	chr21	43746078	43749080	circRNA_855	3002	+	CDS	ENSG00000160209.19	CDS	ENSG00000160209.19	exonic	ENSG00000160209.19	PDXK	chr21	protein_coding	pyridoxal kinase	chr21:43746079|43749080	human	hsa-PDXK_0001	chr21:43746079|43749080	chr21:45165960|45168961	hsa_circ_0008021	NM_003681|PDXK	hsa_circ_13715	hsa-circRNA5171-3	HSA_CIRCpedia_35657
chr21_44855209_44861271_-	1.317	2.4	0	1.281	0	0	0	3.963	2.479	1.278	0	2.435	2.607	0	chr21	44855209	44861271	circRNA_857	6062	-	CDS	ENSG00000183255.12	CDS	ENSG00000183255.12	exonic	ENSG00000183255.12	PTTG1IP	chr21	protein_coding	PTTG1 interacting protein	chr21:44855210|44861271	human	hsa-PTTG1IP_0002	chr21:44855210|44861271	chr21:46275125|46281186	hsa_circ_0001200	NM_004339|PTTG1IP	hsa_circ_29713	hsa-circRNA13215-12	HSA_CIRCpedia_35701
chr22_20933778_20934244_+	3.95	8.4	6.554	14.091	7.087	1.336	8.423	9.246	18.592	15.336	6.886	10.956	3.91	9.182	chr22	20933778	20934244	circRNA_911	466	+	CDS	ENSG00000099942.13	CDS	ENSG00000099942.13	exonic	ENSG00000099942.13	CRKL	chr22	protein_coding	CRK like proto-oncogene, adaptor protein	chr22:20933779|20934244	human	hsa-CRKL_0001	chr22:20933779|20934244	chr22:21288067|21288532	hsa_circ_0001206	NM_005207|CRKL	hsa_circ_05707	hsa-circRNA5230-2	HSA_CIRCpedia_36027
chr22_21799011_21807846_-	0	2.4	13.108	0	0	0	2.808	2.642	2.479	0	0	3.652	0	0	chr22	21799011	21807846	circRNA_912	8835	-	CDS	ENSG00000100030.15	CDS	ENSG00000100030.15	exonic	ENSG00000100030.15	MAPK1	chr22	protein_coding	mitogen-activated protein kinase 1	chr22:21799012|21807846	human	hsa-MAPK1_0003	chr22:21799012|21807846	chr22:22153301|22162135	hsa_circ_0004872	NM_002745|MAPK1	hsa_circ_27008	hsa-circRNA13256-15	HSA_CIRCpedia_36056
chr22_23299782_23303051_-	0	4.8	0	0	5.906	0	0	3.963	2.479	6.39	4.59	0	3.91	0	chr22	23299782	23303051	circRNA_913	3269	-	antisense	ENSG00000186716.21	antisense	ENSG00000186716.21	antisense	ENSG00000186716.21	BCR	chr22	protein_coding	BCR activator of RhoGEF and GTPase	chr22:23299783|23303051	human	hsa-BCR_0012	chr22:23299783|23303051	chr22:23641970|23645238	-	-	-	-	-
chr22_23805793_23806623_-	0	2.4	0	5.124	0	2.672	4.212	0	0	0	3.443	0	0	5.247	chr22	23805793	23806623	circRNA_914	830	-	antisense	ENSG00000099956.20	antisense	ENSG00000099956.20	antisense	ENSG00000099956.20	SMARCB1	chr22	protein_coding	SWI/SNF related, matrix associated, actin dependent regulator of chromatin, subfamily b, member 1	chr22:23805794|23806623	human	hsa-SMARCB1_0012	chr22:23805794|23806623	chr22:24147981|24148810	-	-	-	-	-
chr22_25375812_25381578_-	0	2.4	0	0	0	0	0	2.642	2.479	0	0	4.869	5.213	2.623	chr22	25375812	25381578	circRNA_916	5766	-	noncoding_exon	ENSG00000100068.14	noncoding_exon	ENSG00000100068.14	exonic	ENSG00000100068.14	LRP5L	chr22	transcribed_unprocessed_pseudogene	LDL receptor related protein 5 like	chr22:25375813|25381578	human	hsa-LRP5L_0003	chr22:25375813|25381578	chr22:25771780|25777545	hsa_circ_0003102	NM_001135772|LRP5L	-	hsa-circRNA13273-14	HSA_CIRCpedia_36171
chr22_27894554_27914347_-	7.901	1.2	10.487	5.124	0	0	0	0	3.718	3.834	4.59	0	6.517	3.935	chr22	27894554	27914347	circRNA_920	19793	-	CDS	ENSG00000180957.18	CDS	ENSG00000180957.18	exonic	ENSG00000180957.18	PITPNB	chr22	protein_coding	phosphatidylinositol transfer protein beta	chr22:27894555|27914347	human	hsa-PITPNB_0001	chr22:27894555|27914347	chr22:28290543|28310335	hsa_circ_0062688	NM_012399|PITPNB	hsa_circ_24020	hsa-circRNA13283-2	HSA_CIRCpedia_36225
chr22_28233074_28234454_-	5.267	0	10.487	3.843	2.362	0	1.404	2.642	8.676	0	3.443	0	0	0	chr22	28233074	28234454	circRNA_921	1380	-	intron	ENSG00000100154.14	intron	ENSG00000100154.14	intron-only	ENSG00000100154.14	TTC28	chr22	protein_coding	tetratricopeptide repeat domain 28	chr22:28233075|28234454	human	hsa-TTC28_0173	chr22:28233075|28234454	chr22:28629063|28630442	-	-	-	-	-
chr22_28851882_28852181_+	0	3.6	2.622	6.405	0	6.679	0	1.321	0	2.556	0	1.217	1.303	0	chr22	28851882	28852181	circRNA_922	299	+	intergenic;	--	intergenic;	--	intergenic	--	--	--	--	--	chr22:28851883|28852181	--	--	--	--	--	--	--	--	--
chr22_29970975_29998857_+	1.317	0	2.622	1.281	0	2.672	7.019	0	2.479	0	0	0	2.607	0	chr22	29970975	29998857	circRNA_928	27882	+	five_prime_UTR	ENSG00000100330.16	CDS	ENSG00000100330.16	exonic	ENSG00000100330.16	MTMR3	chr22	protein_coding	myotubularin related protein 3	chr22:29970976|29998857	human	hsa-MTMR3_0013	chr22:29970976|29998857	chr22:30366965|30394846	hsa_circ_0002655	NM_021090|MTMR3	hsa_circ_00918	hsa-circRNA5285-10	HSA_CIRCpedia_36340
chr22_31758545_31768863_+	0	0	5.243	2.562	0	4.008	0	0	3.718	0	0	6.086	0	2.623	chr22	31758545	31768863	circRNA_931	10318	+	CDS	ENSG00000100150.20	CDS	ENSG00000100150.20	exonic	ENSG00000100150.20	DEPDC5	chr22	protein_coding	DEP domain containing 5, GATOR1 subcomplex subunit	chr22:31758546|31768863	human	hsa-DEPDC5_0001	chr22:31758546|31768863	chr22:32154532|32164849	hsa_circ_0062939	NM_001242896|DEPDC5	hsa_circ_15918	hsa-circRNA5300-67	HSA_CIRCpedia_36454
chr22_32478980_32479275_+	6.584	0	17.041	5.124	4.725	2.672	4.212	11.888	2.479	3.834	8.033	14.607	0	0	chr22	32478980	32479275	circRNA_932	295	+	CDS	ENSG00000100225.18	CDS	ENSG00000100225.18	exonic	ENSG00000100225.18	FBXO7	chr22	protein_coding	F-box protein 7	chr22:32478981|32479275	human	hsa-FBXO7_0003	chr22:32478981|32479275	chr22:32874968|32875262	hsa_circ_0008832	NM_012179|FBXO7	hsa_circ_23169	hsa-circRNA5303-5	HSA_CIRCpedia_36497
chr22_32478980_32485209_+	5.267	7.2	3.932	3.843	4.725	6.679	0	5.284	8.676	7.668	5.738	3.652	1.303	1.312	chr22	32478980	32485209	circRNA_933	6229	+	CDS	ENSG00000100225.18	CDS	ENSG00000100225.18	exonic	ENSG00000100225.18	FBXO7	chr22	protein_coding	F-box protein 7	chr22:32478981|32485209	human	hsa-FBXO7_0001	chr22:32478981|32485209	chr22:32874968|32881196	hsa_circ_0001222	NM_012179|FBXO7	hsa_circ_09912	hsa-circRNA5303-6	HSA_CIRCpedia_36498
chr22_38494629_38501280_-	2.634	6	7.865	8.967	3.544	9.351	4.212	1.321	4.958	6.39	8.033	4.869	2.607	9.182	chr22	38494629	38501280	circRNA_938	6651	-	CDS	ENSG00000100201.23	CDS	ENSG00000100201.23	exonic	ENSG00000100201.23	DDX17	chr22	protein_coding	DEAD-box helicase 17	chr22:38494630|38501280	human	hsa-DDX17_0014	chr22:38494630|38501280	chr22:38890635|38897285	hsa_circ_0002211	NM_001098504|DDX17	hsa_circ_20417	hsa-circRNA13344-18	HSA_CIRCpedia_36679
chr22_38521607_38568289_-	5.267	0	0	0	0	0	0	0	2.479	0	3.443	1.217	2.607	2.623	chr22	38521607	38568289	circRNA_939	46682	-	CDS	ENSG00000100206.10	five_prime_UTR	ENSG00000100206.10	exonic	ENSG00000100206.10	DMC1	chr22	protein_coding	DNA meiotic recombinase 1	chr22:38521608|38568289	human	hsa-DMC1_0001	chr22:38521608|38568289	chr22:38917613|38964294	hsa_circ_0001231	NM_007068|DMC1	hsa_circ_02199	hsa-circRNA13345-4	HSA_CIRCpedia_36689
chr22_40881769_40882177_+	5.267	4.8	9.176	2.562	3.544	1.336	4.212	10.567	0	3.834	11.476	2.435	2.607	0	chr22	40881769	40882177	circRNA_941	408	+	CDS	ENSG00000196236.13	CDS	ENSG00000196236.13	exonic	ENSG00000196236.13	XPNPEP3	chr22	protein_coding	X-prolyl aminopeptidase 3	chr22:40881770|40882177	human	hsa-XPNPEP3_0008	chr22:40881770|40882177	chr22:41277774|41278181	hsa_circ_0008360	NM_022098|XPNPEP3	hsa_circ_10880	hsa-circRNA5345-14	HSA_CIRCpedia_36779
chr22_41125863_41140257_+	2.634	0	6.554	6.405	2.362	1.336	4.212	2.642	9.916	1.278	0	4.869	0	0	chr22	41125863	41140257	circRNA_942	14394	+	CDS	ENSG00000100393.14	CDS	ENSG00000100393.14	exonic	ENSG00000100393.14	EP300	chr22	protein_coding	E1A binding protein p300	chr22:41125864|41140257	human	hsa-EP300_0036	chr22:41125864|41140257	chr22:41521868|41536261	hsa_circ_0116612	ENST00000263253.7|EP300	hsa_circ_17921	hsa-circRNA5346-54	HSA_CIRCpedia_36805
chr22_42209650_42215341_-	0	0	3.932	0	2.362	2.672	5.616	2.642	1.239	0	2.295	1.217	0	0	chr22	42209650	42215341	circRNA_945	5691	-	CDS	ENSG00000100207.21	five_prime_UTR	ENSG00000100207.21	exonic	ENSG00000100207.21	TCF20	chr22	protein_coding	transcription factor 20	chr22:42209651|42215341	human	hsa-TCF20_0001	chr22:42209651|42215341	chr22:42605657|42611347	hsa_circ_0008561	NM_005650|TCF20	hsa_circ_16303	hsa-circRNA13369	HSA_CIRCpedia_36913
chr22_42260788_42261733_-	2.634	7.2	5.243	2.562	1.181	1.336	0	2.642	2.479	7.668	3.443	0	2.607	1.312	chr22	42260788	42261733	circRNA_946	945	-	intron	ENSG00000100207.21	intron	ENSG00000100207.21	intron-only	ENSG00000100207.21	TCF20	chr22	protein_coding	transcription factor 20	chr22:42260789|42261733	human	hsa-TCF20_0020	chr22:42260789|42261733	chr22:42656795|42657739	-	-	-	-	-
chr22_43039779_43046573_-	2.634	0	9.176	2.562	2.362	2.672	5.616	2.642	0	7.668	3.443	6.086	6.517	2.623	chr22	43039779	43046573	circRNA_947	6794	-	CDS	ENSG00000100271.17	CDS	ENSG00000100271.17	exonic	ENSG00000100271.17	TTLL1	chr22	protein_coding	tubulin tyrosine ligase like 1	chr22:43039780|43046573	human	hsa-TTLL1_0005	chr22:43039780|43046573	chr22:43435786|43442579	hsa_circ_0116692	NR_027779|TTLL1	-	-	-
chr22_43773769_43775552_-	0	0	6.554	7.686	9.45	1.336	4.212	0	3.718	0	0	3.652	6.517	1.312	chr22	43773769	43775552	circRNA_948	1783	-	intron	ENSG00000186976.15	intron	ENSG00000186976.15	intron-only	ENSG00000186976.15	EFCAB6	chr22	protein_coding	EF-hand calcium binding domain 6	chr22:43773770|43775552	human	hsa-EFCAB6_0085	chr22:43773770|43775552	chr22:44169650|44171432	-	-	-	-	-
chr22_45178237_45178900_+	0	7.2	0	0	1.181	1.336	0	2.642	1.239	7.668	3.443	4.869	6.517	0	chr22	45178237	45178900	circRNA_949	663	+	CDS	ENSG00000093000.19	CDS	ENSG00000093000.19	exonic	ENSG00000093000.19	NUP50	chr22	protein_coding	nucleoporin 50	chr22:45178238|45178900	human	hsa-NUP50_0001	chr22:45178238|45178900	chr22:45574119|45574781	hsa_circ_0002077	NM_007172|NUP50	hsa_circ_02434	hsa-circRNA5370	HSA_CIRCpedia_36999
chr22_45528622_45529578_+	5.267	3.6	3.932	10.248	2.362	9.351	7.019	3.963	4.958	2.556	12.624	7.304	0	0	chr22	45528622	45529578	circRNA_950	956	+	intron	ENSG00000077942.19	intron	ENSG00000077942.19	intron-only	ENSG00000077942.19	FBLN1	chr22	protein_coding	fibulin 1	chr22:45528623|45529578	--	--	--	--	--	--	--	--	--
chr22_45689711_45718493_+	1.317	0	0	3.843	3.544	1.336	4.212	7.925	7.437	0	11.476	0	0	0	chr22	45689711	45718493	circRNA_953	28782	+	CDS	ENSG00000130638.17	CDS	ENSG00000130638.17	exonic	ENSG00000130638.17	ATXN10	chr22	protein_coding	ataxin 10	chr22:45689712|45718493	human	hsa-ATXN10_0010	chr22:45689712|45718493	chr22:46085592|46114373	hsa_circ_0003054	NM_013236|ATXN10	hsa_circ_23683	hsa-circRNA5377-25	HSA_CIRCpedia_37031
chr22_45689711_45740538_+	3.95	0	2.622	2.562	0	1.336	0	2.642	2.479	0	6.886	0	0	0	chr22	45689711	45740538	circRNA_954	50827	+	CDS	ENSG00000130638.17	CDS	ENSG00000130638.17	exonic	ENSG00000130638.17	ATXN10	chr22	protein_coding	ataxin 10	chr22:45689712|45740538	human	hsa-ATXN10_0012	chr22:45689712|45740538	chr22:46085592|46136418	hsa_circ_0008199	NM_013236|ATXN10	hsa_circ_13065	hsa-circRNA5377-1	HSA_CIRCpedia_37033
chr22_45700281_45740538_+	18.435	0	44.568	14.091	4.725	8.015	7.019	13.209	18.592	3.834	10.328	8.521	2.607	9.182	chr22	45700281	45740538	circRNA_955	40257	+	CDS	ENSG00000130638.17	CDS	ENSG00000130638.17	exonic	ENSG00000130638.17	ATXN10	chr22	protein_coding	ataxin 10	chr22:45700282|45740538	human	hsa-ATXN10_0003	chr22:45700282|45740538	chr22:46096162|46136418	hsa_circ_0001246	NM_013236|ATXN10	hsa_circ_02135	hsa-circRNA5377-28	HSA_CIRCpedia_37042
chr22_45729424_45740538_+	3.95	2.4	19.662	5.124	4.725	12.023	7.019	14.53	8.676	5.112	6.886	7.304	20.853	11.805	chr22	45729424	45740538	circRNA_956	11114	+	CDS	ENSG00000130638.17	CDS	ENSG00000130638.17	exonic	ENSG00000130638.17	ATXN10	chr22	protein_coding	ataxin 10	chr22:45729425|45740538	human	hsa-ATXN10_0002	chr22:45729425|45740538	chr22:46125305|46136418	hsa_circ_0001247	NM_013236|ATXN10	hsa_circ_23981	hsa-circRNA5377-27	HSA_CIRCpedia_37046
chr22_45793544_45807022_+	2.634	0	6.554	7.686	7.087	4.008	7.019	1.321	8.676	1.278	2.295	4.869	5.213	0	chr22	45793544	45807022	circRNA_957	13478	+	intron	ENSG00000130638.17	CDS	ENSG00000130638.17	exon-intron	ENSG00000130638.17	ATXN10	chr22	protein_coding	ataxin 10	chr22:45793545|45807022	human	hsa-ATXN10_0026	chr22:45793545|45807022	chr22:46189425|46202902	hsa_circ_0116783	ENST00000402380.3|ATXN10	-	hsa-circRNA5377-16	-
chr22_46384542_46389499_-	0	0	0	0	1.181	2.672	1.404	5.284	4.958	2.556	0	4.869	1.303	0	chr22	46384542	46389499	circRNA_958	4957	-	CDS	ENSG00000075275.18	CDS	ENSG00000075275.18	exonic	ENSG00000075275.18	CELSR1	chr22	protein_coding	cadherin EGF LAG seven-pass G-type receptor 1	chr22:46384543|46389499	human	hsa-CELSR1_0007	chr22:46384543|46389499	chr22:46780440|46785396	hsa_circ_0063809	NM_014246|CELSR1	hsa_circ_15230	hsa-circRNA13390-30	HSA_CIRCpedia_37071
chr22_50125391_50128507_+	11.851	7.2	5.243	5.124	5.906	0	0	3.963	4.958	6.39	4.59	4.869	6.517	2.623	chr22	50125391	50128507	circRNA_959	3116	+	CDS	ENSG00000073146.16	CDS	ENSG00000073146.16	exonic	ENSG00000073146.16	MOV10L1	chr22	protein_coding	Mov10 like RISC complex RNA helicase 1	chr22:50125392|50128507	human	hsa-MOV10L1_0001	chr22:50125392|50128507	chr22:50563821|50566936	hsa_circ_0063878	NM_018995|MOV10L1	-	hsa-circRNA5391-3	HSA_CIRCpedia_37137
chr22_50372019_50394135_+	0	0	2.622	7.686	3.544	13.359	0	3.963	2.479	6.39	9.181	2.435	7.82	5.247	chr22	50372019	50394135	circRNA_960	22116	+	five_prime_UTR	ENSG00000100239.16	CDS	ENSG00000100239.16	exonic	ENSG00000100239.16	PPP6R2	chr22	protein_coding	protein phosphatase 6 regulatory subunit 2	chr22:50372020|50394135	human	hsa-PPP6R2_0011	chr22:50372020|50394135	chr22:50810449|50832564	hsa_circ_0001258	NM_001242899|PPP6R2	hsa_circ_07544	hsa-circRNA5395-12	HSA_CIRCpedia_37159
chr22_50410558_50411377_-	0	0	0	5.124	0	14.695	0	7.925	3.718	3.834	0	10.956	0	0	chr22	50410558	50411377	circRNA_961	819	-	antisense	ENSG00000100239.16	antisense	ENSG00000100239.16	antisense	ENSG00000100239.16	PPP6R2	chr22	protein_coding	protein phosphatase 6 regulatory subunit 2	chr22:50410559|50411377	human	hsa-PPP6R2_0013	chr22:50410559|50411377	chr22:50848988|50849806	-	-	-	-	-
chr2_100006631_100008932_-	1.317	0	0	1.281	0	2.672	9.827	2.642	0	2.556	3.443	0	2.607	3.935	chr2	100006631	100008932	circRNA_817	2301	-	CDS	ENSG00000144218.21	CDS	ENSG00000144218.21	exonic	ENSG00000144218.21	AFF3	chr2	protein_coding	AF4/FMR2 family member 3	chr2:100006632|100008932	human	hsa-AFF3_0002	chr2:100006632|100008932	chr2:100623094|100625394	hsa_circ_0001055	NM_001025108|AFF3	hsa_circ_26001	hsa-circRNA12656-7	HSA_CIRCpedia_37223
chr2_101257790_101266879_+	0	0	0	0	0	1.336	8.423	2.642	0	5.112	3.443	2.435	2.607	0	chr2	101257790	101266879	circRNA_818	9089	+	CDS	ENSG00000158435.8	CDS	ENSG00000158435.8	exonic	ENSG00000158435.8	CNOT11	chr2	protein_coding	CCR4-NOT transcription complex subunit 11	chr2:101257791|101266879	human	hsa-CNOT11_0002	chr2:101257791|101266879	chr2:101874253|101883341	hsa_circ_0116897	ENST00000289382.3|CNOT11	hsa_circ_32894	hsa-circRNA4563-1	HSA_CIRCpedia_37272
chr2_10419733_10420135_+	2.634	0	20.973	3.843	0	0	2.808	0	2.479	2.556	1.148	1.217	5.213	2.623	chr2	10419733	10420135	circRNA_819	402	+	five_prime_UTR	ENSG00000115756.13	CDS	ENSG00000115756.13	exonic	ENSG00000115756.13	HPCAL1	chr2	protein_coding	hippocalcin like 1	chr2:10419734|10420135	human	-	-	chr2:10559860|10560261	hsa_circ_0000976	NM_002149|HPCAL1	hsa_circ_06887	hsa-circRNA4328-2	HSA_CIRCpedia_37317
chr2_106158057_106166083_-	6.584	0	2.622	2.562	8.268	6.679	0	13.209	2.479	8.946	4.59	1.217	0	11.805	chr2	106158057	106166083	circRNA_820	8026	-	CDS	ENSG00000115652.15	CDS	ENSG00000115652.15	exonic	ENSG00000115652.15	UXS1	chr2	protein_coding	UDP-glucuronate decarboxylase 1	chr2:106158058|106166083	human	hsa-UXS1_0001	chr2:106158058|106166083	chr2:106774514|106782539	hsa_circ_0001060	NM_025076|UXS1	hsa_circ_04862	hsa-circRNA12668-29	HSA_CIRCpedia_37350
chr2_106830065_106844034_-	3.95	4.8	0	0	5.906	5.344	0	5.284	2.479	7.668	3.443	2.435	0	3.935	chr2	106830065	106844034	circRNA_821	13969	-	CDS	ENSG00000144057.15	five_prime_UTR	ENSG00000144057.15	exonic	ENSG00000144057.15	ST6GAL2	chr2	protein_coding	ST6 beta-galactoside alpha-2,6-sialyltransferase 2	chr2:106830066|106844034	human	hsa-ST6GAL2_0004	chr2:106830066|106844034	chr2:107446522|107460490	hsa_circ_0055954	NM_032528|ST6GAL2	hsa_circ_25844	hsa-circRNA12670-3	HSA_CIRCpedia_37360
chr2_108771700_108773046_+	3.95	2.4	13.108	15.372	10.631	6.679	0	6.605	0	6.39	4.59	6.086	5.213	7.87	chr2	108771700	108773046	circRNA_822	1346	+	CDS	ENSG00000153201.16	CDS	ENSG00000153201.16	exonic	ENSG00000153201.16	RANBP2	chr2	protein_coding	RAN binding protein 2	chr2:108771701|108773046	human	hsa-RANBP2_0013	chr2:108771701|108773046	chr2:109388157|109389502	hsa_circ_0006965	NM_006267|RANBP2	hsa_circ_19920	hsa-circRNA4580-64	HSA_CIRCpedia_37414
chr2_109226832_109227367_+	0	0	5.243	0	2.362	2.672	1.404	5.284	3.718	3.834	1.148	0	2.607	1.312	chr2	109226832	109227367	circRNA_823	535	+	intron	ENSG00000172985.11	intron	ENSG00000172985.11	intron-only	ENSG00000172985.11	SH3RF3	chr2	protein_coding	SH3 domain containing ring finger 3	chr2:109226833|109227367	human	hsa-SH3RF3_0009	chr2:109226833|109227367	chr2:109843289|109843823	-	-	-	hsa-circRNA4580-55	-
chr2_109564365_109593119_-	3.95	2.4	6.554	5.124	0	1.336	0	0	7.437	0	0	2.435	0	0	chr2	109564365	109593119	circRNA_824	28754	-	CDS	ENSG00000186522.15	CDS	ENSG00000186522.15	exonic	ENSG00000186522.15	SEPTIN10	chr2	protein_coding	septin 10	chr2:109564366|109593119	human	hsa-SEPT10_0005	chr2:109564366|109593119	chr2:110321943|110350696	hsa_circ_0002076	NM_144710|SEPT10	hsa_circ_12856	hsa-circRNA12671-7	HSA_CIRCpedia_37438
chr2_110161602_110163132_-	3.95	3.6	0	2.562	0	0	0	5.284	7.437	0	4.59	0	3.91	1.312	chr2	110161602	110163132	circRNA_825	1530	-	CDS	ENSG00000144061.14	CDS	ENSG00000144061.14	exonic	ENSG00000144061.14	NPHP1	chr2	protein_coding	nephrocystin 1	chr2:110161603|110163132	human	hsa-NPHP1_0021	chr2:110161603|110163132	chr2:110919180|110920709	hsa_circ_0056018	NM_207181|NPHP1	hsa_circ_21986	hsa-circRNA12674-2	HSA_CIRCpedia_37452
chr2_110161602_110163135_-	7.901	4.8	9.176	5.124	8.268	0	5.616	2.642	3.718	8.946	0	14.607	6.517	1.312	chr2	110161602	110163135	circRNA_826	1533	-	CDS	ENSG00000144061.14	CDS	ENSG00000144061.14	exonic	ENSG00000144061.14	NPHP1	chr2	protein_coding	nephrocystin 1	chr2:110161603|110163135	human	hsa-NPHP1_0020	chr2:110161603|110163135	chr2:110919180|110920712	hsa_circ_0056019	NM_000272|NPHP1	-	hsa-circRNA12674-1	HSA_CIRCpedia_37453
chr2_119926597_119945240_+	3.95	0	3.932	5.124	1.181	0	0	1.321	0	5.112	2.295	0	2.607	0	chr2	119926597	119945240	circRNA_831	18643	+	CDS	ENSG00000088179.9	CDS	ENSG00000088179.9	exonic	ENSG00000088179.9	PTPN4	chr2	protein_coding	protein tyrosine phosphatase non-receptor type 4	chr2:119926598|119945240	human	hsa-PTPN4_0066	chr2:119926598|119945240	chr2:120684174|120702816	hsa_circ_0056248	NM_002830|PTPN4	hsa_circ_13069	hsa-circRNA4610-33	HSA_CIRCpedia_37672
chr2_120073177_120078581_+	3.95	3.6	13.108	0	1.181	0	0	3.963	0	0	2.295	1.217	0	2.623	chr2	120073177	120078581	circRNA_832	5404	+	CDS	ENSG00000115109.14	CDS	ENSG00000115109.14	exonic	ENSG00000115109.14	EPB41L5	chr2	protein_coding	erythrocyte membrane protein band 4.1 like 5	chr2:120073178|120078581	human	hsa-EPB41L5_0052	chr2:120073178|120078581	chr2:120830754|120836157	hsa_circ_0001064	NM_001184939|EPB41L5	hsa_circ_03832	hsa-circRNA4611-35	HSA_CIRCpedia_37687
chr2_120127687_120175000_+	3.95	0	19.662	2.562	0	0	0	1.321	7.437	0	5.738	1.217	6.517	1.312	chr2	120127687	120175000	circRNA_833	47313	+	CDS	ENSG00000115109.14	three_prime_UTR	ENSG00000115109.14	exonic	ENSG00000115109.14	EPB41L5	chr2	protein_coding	erythrocyte membrane protein band 4.1 like 5	chr2:120127688|120175000	human	hsa-EPB41L5_0022	chr2:120127688|120175000	chr2:120885264|120932576	hsa_circ_0006834	NM_020909|EPB41L5	hsa_circ_10546	hsa-circRNA4611-8	-
chr2_120127687_120175004_+	6.584	9.6	2.622	10.248	4.725	10.687	4.212	7.925	7.437	2.556	4.59	3.652	2.607	7.87	chr2	120127687	120175004	circRNA_834	47317	+	CDS	ENSG00000115109.14	three_prime_UTR	ENSG00000115109.14	exonic	ENSG00000115109.14	EPB41L5	chr2	protein_coding	erythrocyte membrane protein band 4.1 like 5	chr2:120127688|120175004	human	hsa-EPB41L5_0021	chr2:120127688|120175004	chr2:120885264|120932580	hsa_circ_0008278	NM_020909|EPB41L5	hsa_circ_32373	hsa-circRNA4611-16	-
chr2_121605700_121606180_-	3.95	0	15.73	1.281	1.181	2.672	0	0	4.958	2.556	0	6.086	2.607	7.87	chr2	121605700	121606180	circRNA_835	480	-	CDS	ENSG00000074054.20	five_prime_UTR	ENSG00000074054.20	exonic	ENSG00000074054.20	CLASP1	chr2	protein_coding	cytoplasmic linker associated protein 1	chr2:121605701|121606180	human	hsa-CLASP1_0003	chr2:121605701|121606180	chr2:122363277|122363756	hsa_circ_0007052	NM_015282|CLASP1	hsa_circ_27618	hsa-circRNA12688-48	HSA_CIRCpedia_37744
chr2_135602499_135605016_+	2.634	1.2	5.243	3.843	2.362	0	0	0	0	2.556	2.295	0	0	0	chr2	135602499	135605016	circRNA_839	2517	+	five_prime_UTR	ENSG00000048991.17	CDS	ENSG00000048991.17	exonic	ENSG00000048991.17	R3HDM1	chr2	protein_coding	R3H domain containing 1	chr2:135602500|135605016	human	hsa-R3HDM1_0002	chr2:135602500|135605016	chr2:136360070|136362586	hsa_circ_0056558	NM_015361|R3HDM1	hsa_circ_12794	hsa-circRNA4643-27	HSA_CIRCpedia_37957
chr2_135631717_135680324_+	2.634	2.4	0	3.843	0	0	0	0	4.958	2.556	0	0	0	0	chr2	135631717	135680324	circRNA_840	48607	+	CDS	ENSG00000048991.17	CDS	ENSG00000048991.17	exonic	ENSG00000048991.17	R3HDM1	chr2	protein_coding	R3H domain containing 1	chr2:135631718|135680324	human	hsa-R3HDM1_0098	chr2:135631718|135680324	chr2:136389288|136437894	hsa_circ_0056567	NM_015361|R3HDM1	hsa_circ_25871	hsa-circRNA4643-38	HSA_CIRCpedia_37966
chr2_144208602_144211579_-	2.634	2.4	3.932	0	0	2.672	1.404	3.963	0	2.556	3.443	3.652	5.213	3.935	chr2	144208602	144211579	circRNA_856	2977	-	CDS	ENSG00000121964.15	five_prime_UTR	ENSG00000121964.15	exonic	ENSG00000121964.15	GTDC1	chr2	protein_coding	glycosyltransferase like domain containing 1	chr2:144208603|144211579	human	hsa-GTDC1_0018	chr2:144208603|144211579	chr2:144966170|144969146	hsa_circ_0001072	NM_024659|GTDC1	hsa_circ_30539	hsa-circRNA12719-5	HSA_CIRCpedia_38052
chr2_147896300_147899898_+	15.801	11.999	32.77	12.81	4.725	18.702	0	15.851	7.437	3.834	8.033	13.39	11.73	5.247	chr2	147896300	147899898	circRNA_858	3598	+	CDS	ENSG00000121989.15	CDS	ENSG00000121989.15	exonic	ENSG00000121989.15	ACVR2A	chr2	protein_coding	activin A receptor type 2A	chr2:147896301|147899898	human	hsa-ACVR2A_0001	chr2:147896301|147899898	chr2:148653870|148657467	hsa_circ_0001073	NM_001616|ACVR2A	hsa_circ_04751	hsa-circRNA4652-9	HSA_CIRCpedia_38060
chr2_147972738_147982081_-	3.95	7.2	18.351	8.967	0	4.008	5.616	6.605	16.113	5.112	6.886	3.652	15.64	7.87	chr2	147972738	147982081	circRNA_859	9343	-	CDS	ENSG00000115947.14	five_prime_UTR	ENSG00000115947.14	exonic	ENSG00000115947.14	ORC4	chr2	protein_coding	origin recognition complex subunit 4	chr2:147972739|147982081	human	hsa-ORC4_0012	chr2:147972739|147982081	chr2:148730308|148739650	hsa_circ_0004491	NM_001190879|ORC4	hsa_circ_30155	hsa-circRNA12723-5	HSA_CIRCpedia_38064
chr2_15461200_15478289_-	3.95	3.6	2.622	0	3.544	0	0	5.284	6.197	1.278	2.295	0	0	3.935	chr2	15461200	15478289	circRNA_860	17089	-	CDS	ENSG00000151779.13	CDS	ENSG00000151779.13	exonic	ENSG00000151779.13	NBAS	chr2	protein_coding	NBAS subunit of NRZ tethering complex	chr2:15461201|15478289	human	hsa-NBAS_0039	chr2:15461201|15478289	chr2:15601325|15618413	hsa_circ_0008083	NM_015909|NBAS	hsa_circ_21102	hsa-circRNA12412-103	HSA_CIRCpedia_38224
chr2_15461200_15511350_-	2.634	0	0	10.248	4.725	0	0	0	6.197	0	2.295	3.652	0	0	chr2	15461200	15511350	circRNA_861	50150	-	CDS	ENSG00000151779.13	CDS	ENSG00000151779.13	exonic	ENSG00000151779.13	NBAS	chr2	protein_coding	NBAS subunit of NRZ tethering complex	chr2:15461201|15511350	human	hsa-NBAS_0040	chr2:15461201|15511350	chr2:15601325|15651474	hsa_circ_0052767	NM_015909|NBAS	hsa_circ_06812	hsa-circRNA12412-23	HSA_CIRCpedia_38227
chr2_158309432_158345318_-	0	0	2.622	5.124	0	4.008	0	2.642	4.958	1.278	4.59	3.652	11.73	7.87	chr2	158309432	158345318	circRNA_862	35886	-	CDS	ENSG00000153237.18	CDS	ENSG00000153237.18	exonic	ENSG00000153237.18	CCDC148	chr2	protein_coding	coiled-coil domain containing 148	chr2:158309433|158345318	human	hsa-CCDC148_0006	chr2:158309433|158345318	chr2:159165945|159201830	hsa_circ_0056768	NM_138803|CCDC148	-	hsa-circRNA12740-2	HSA_CIRCpedia_38275
chr2_158603069_158634289_+	0	2.4	0	0	5.906	0	0	3.963	0	3.834	4.59	0	0	0	chr2	158603069	158634289	circRNA_863	31220	+	CDS	ENSG00000144283.22	CDS	ENSG00000144283.22	exonic	ENSG00000144283.22	PKP4	chr2	protein_coding	plakophilin 4	chr2:158603070|158634289	human	hsa-PKP4_0008	chr2:158603070|158634289	chr2:159459582|159490801	-	-	hsa_circ_02605	-	HSA_CIRCpedia_38290
chr2_159169249_159170805_+	2.634	3.6	0	1.281	3.544	1.336	4.212	2.642	0	1.278	2.295	0	0	0	chr2	159169249	159170805	circRNA_864	1556	+	CDS	ENSG00000115183.15	CDS	ENSG00000115183.15	exonic	ENSG00000115183.15	TANC1	chr2	protein_coding	tetratricopeptide repeat, ankyrin repeat and coiled-coil containing 1	chr2:159169250|159170805	human	hsa-TANC1_0019	chr2:159169250|159170805	chr2:160025761|160027316	hsa_circ_0056810	NM_033394|TANC1	hsa_circ_01602	hsa-circRNA4665-47	HSA_CIRCpedia_38317
chr2_160457462_160458536_-	2.634	7.2	2.622	0	0	1.336	9.827	1.321	8.676	6.39	6.886	2.435	7.82	1.312	chr2	160457462	160458536	circRNA_865	1074	-	intron	ENSG00000153250.20	intron	ENSG00000153250.20	intron-only	ENSG00000153250.20	RBMS1	chr2	protein_coding	RNA binding motif single stranded interacting protein 1	chr2:160457463|160458536	--	--	--	--	--	--	--	--	--
chr2_168012633_168017095_-	0	0	18.351	0	3.544	8.015	5.616	3.963	2.479	1.278	0	2.435	0	0	chr2	168012633	168017095	circRNA_866	4462	-	CDS	ENSG00000198648.11	CDS	ENSG00000198648.11	exonic	ENSG00000198648.11	STK39	chr2	protein_coding	serine/threonine kinase 39	chr2:168012634|168017095	human	hsa-STK39_0016	chr2:168012634|168017095	chr2:168869144|168873605	hsa_circ_0117963	ENST00000355999.4|STK39	hsa_circ_22381	hsa-circRNA12764-11	HSA_CIRCpedia_38431
chr2_168063499_168129758_-	9.217	4.8	0	5.124	9.45	12.023	4.212	1.321	0	1.278	0	6.086	0	3.935	chr2	168063499	168129758	circRNA_867	66259	-	CDS	ENSG00000198648.11	CDS	ENSG00000198648.11	exonic	ENSG00000198648.11	STK39	chr2	protein_coding	serine/threonine kinase 39	chr2:168063500|168129758	human	hsa-STK39_0061	chr2:168063500|168129758	chr2:168920010|168986268	hsa_circ_0005882	NM_013233|STK39	hsa_circ_01487	hsa-circRNA12764-23	HSA_CIRCpedia_38438
[truncated: 826 more rows]

## Sheet: Table S2
Table S2: CircRNAs differentially expressed between IUA and normal.
[truncated: 71 more rows]

## Sheet: Table S3
Table S3: CeRNA network constructed using circRNA, miRNA, and DEGs.
[truncated: 54 more rows]

## Sheet: Table S4
Table S4: CAS comparing IUA with normal.
[truncated: 49 more rows]
[truncated: 57 more columns]
